# Supplementary material for: DrugnomeAI is an ensemble machine-learning framework for predicting druggability of candidate drug targets
Source: Commun Biol. 2022 Nov 24;5:1291. doi: 10.1038/s42003-022-04245-4 (PMC9700683; doi:10.1038/s42003-022-04245-4)
Supplement: Supplementary file 4 — Supplementary Data 1 [file 42003_2022_4245_MOESM4_ESM.xlsx]

## Sheet: Supp Data 1 top predictions
Supplementary Data 1. Top predicted genes
top 5% ranked genes
DrugnomeAI-Tclin	DrugnomeAI-Tier1
﻿KCND3	﻿HSD11B1
CHRNA1	SLCO1B1
GABRB3	SLCO1B3
CHRNA4	PTGS1
GABRB1	SLC22A6
CACNA1E	ADH1C
GABRA1	CYP2C9
GABRG2	SLCO1A2
GABRB2	CES1
KCNK3	ERBB2
CHRND	CYP3A4
CHRNA5	CYP2C19
HCN4	KIT
NDUFS5	ADH1B
CHRNB2	ABCG2
CHRNA3	PTGS2
KCND1	UGT1A1
ADRA1A	CYP2C8
PTGS1	ADH1A
GRIA3	BCHE
NDUFB6	CYP2A6
HCN2	CYP1A2
KCNK9	DDR1
HSD11B1	CYP19A1
GRIK2	DDR2
GABRA2	GABRA1
ATP1A1	CYP2B6
ADRB2	GSTM2
GRIA4	KDR
ADRB1	ALDH2
ADORA2A	CYP17A1
GRIA2	COMT
ADRB3	CYP1B1
CA12	FLT1
ADRA1B	GSTP1
KCNH1	MME
NDUFS2	IGF1R
ABCC8	NPR1
CHRNE	EGFR
XDH	CD40
SCNN1G	FLT4
NDUFAF3	ESR2
CALCRL	AGTR1
DDC	MPO
CHRNA6	SLC22A2
GRIK1	GABRB3
PDE1A	GABRB2
GABRQ	GSTM1
HTR2A	ALK
CACNA1C	GSTA3
CACNA1A	CYP2E1
HCN1	HTR3D
MT-ND6	CA12
KCNJ11	HMGCR
MT-ND4	CD40LG
IMPDH2	GSTA1
EDNRA	CSF1R
DRD2	SULT1A1
GRIN1	HTR3A
IMPDH1	ABCC8
MT-ND5	SULT1E1
PDE1B	PDGFRA
KCNQ1	SULT2A1
GRIN2A	PDGFRB
SCNN1B	CHRNB2
OPRM1	TACR1
KCNH2	AOC3
DRD1	ERBB3
HRH2	OPRM1
HSD3B2	ACE
VKORC1	CHRNA1
PDE1C	VKORC1
ATP1A3	ADRB3
GUCY1A2	MAP2K1
GRIK4	GABRQ
SLC6A3	ERBB4
PTGS2	GABRB1
FLT1	CYP27A1
KDR	TACR2
CACNA1F	CYP11B2
ADRA2C	ALDH1A1
KCNQ3	SRC
KCND2	HSD3B2
DRD4	GABRG2
NDUFA11	CHRNA4
SCNN1A	CYP11B1
ERBB2	CYP2D6
KIT	ITGAL
ATP4B	ADRB1
GLP1R	LCK
PAH	FGFR1
EDNRB	SLC22A1
ESR2	CEACAM5
NDUFB1	FOLH1
JAK3	GABRA2
SCN5A	CYP3A5
ITGB3	MET
PDE6A	ERN1
PDGFRA	FDPS
KCNQ2	PKN2
DRD3	AKT1
HTR1A	JAK1
DHFR	DPP4
NDUFB8	STS
STAT3	ADH5
GABBR1	HRH2
GABBR2	CDK4
FLT4	CDK2
NDUFS6	PGF
PDGFRB	JAK2
KCNF1	ACHE
NDUFA12	GSTA2
NDUFB10	CDK1
LCK	CYP1A1
ADRA2A	DHFR
NDUFB4	SLC6A4
NDUFB3	FGFR3
HDAC3	FLT3
GRIN3B	ABCB1
RYR1	JAK3
CHRM3	GSR
GHRHR	PPARD
MT-ND3	RAF1
NDUFB9	CYP2A13
HRH3	GSTA4
KCNG2	HTR3C
ADRA1D	HTR3B
ATP1A2	AGTR2
TSHR	TNFSF11
NDUFA7	AOX1
GRIN2C	GSK3B
MT-ND1	VEGFA
GRIA1	CD2
MT-ND2	SLC10A1
NDUFAF4	NT5E
NDUFS4	KCNK3
NDUFV3	CYP11A1
KCNMA1	ABL1
SERPINC1	HTR3E
PDE5A	HCRTR1
NDUFB2	REN
HMGCR	SLC6A3
KCNB2	CCKAR
BDKRB1	PON1
OXTR	HSD17B1
MAOA	GRIK2
INSR	FGFR4
NDUFA5	TNFRSF4
ERBB3	OPRL1
IGF1R	CHRNE
JAK2	ITGB1
GHR	DDC
RYR2	SLC6A2
TNFSF11	SELL
NDUFA1	EDNRA
FLT3	CYP4F2
SLC6A2	TEK
NPR1	EPCAM
GLRA3	TYMS
SLC6A4	ADRB2
TBXA2R	ABCC1
ADH1B	BRAF
NR3C2	CTSD
FGFR1	CDK6
PPAT	FASN
NDUFC2	MAPK1
PDE6G	DIO1
GRIN3A	PDCD1
KCNC2	HTR2A
CRHR1	RET
GABRA6	FGFR2
NDUFB5	FYN
NDUFB7	CYP24A1
ADH1C	IL6
JAK1	ADRA1A
FDPS	NTRK2
KCNA1	PLK1
PPARD	CHRNA2
PGF	NTRK1
PRLR	IFNG
CCKBR	PGR
IL6R	EDNRB
GRIN2B	LYN
GABRG3	SLC22A11
SSTR3	EPHA2
NDUFA6	INSR
ALDH2	KCNK9
CACNA1D	CYP26A1
CHRM2	DRD1
PNP	MGST2
PDE4D	SLC22A8
PDE4B	FGR
CYP11A1	TESK1
ADORA2B	MAPK3
TH	CHRNA3
PTGDR	GSTA5
SCN4A	GSTM3
ATP1A4	AKR1C3
FGFR2	SYK
REN	GHRHR
NR1H4	GUCY2C
MPL	SULT1A2
NDUFB11	SULT1C2
P2RY1	CYP2C18
NDUFA8	PRKCA
THRA	CALCRL
DRD5	ALOX5
KCNC1	IKBKB
EGFR	IL2RA
NDUFA10	DRD3
KCNV1	SCTR
HCN3	MPL
BCR	ITGB3
NDUFA13	GSTZ1
MGAM	MAP2K2
CYSLTR2	CAT
THRB	GSTO1
RARG	PRKCB
NDUFS8	ALB
PPARG	RYR1
NR3C1	TYK2
CASR	DRD5
ADORA1	CHEK1
MME	MC5R
CNTFR	BTK
GNRHR	CYSLTR1
SCN2A	CD200
CHRNG	PRKCD
PDE4A	MAPK14
NDUFV2	AKT2
BCHE	EIF2AK2
CYSLTR1	SLC22A12
PGR	CDK7
CHRM1	CCR3
HCRTR1	APOB
KCNA5	SSTR3
P2RY12	TNFRSF8
HDAC6	PNP
PPARA	HTR2C
PDE3A	CYP2J2
ADH1A	MC3R
GSR	MMP1
SCN3A	ADRA2C
NDUFA2	AXL
ACE	MMP9
RRM2	OXTR
RRM1	PAH
NDUFS7	CCKBR
PTGER1	TACR3
F10	AURKA
GRIN2D	LTA
HRH1	DRD2
ADCYAP1R1	MGAM
ABAT	CALCR
CSF2RA	CD274
NDUFV1	YES1
CHRNA9	MAOB
RET	ELANE
HTR3A	ABAT
TYMS	ABCC9
RXRG	ABCB4
KCNJ3	AKT3
MAOB	IL1B
ESR1	ADRA1B
PIK3R3	SULT1B1
NDUFA3	BDKRB1
HTR3B	MC4R
NTRK2	CYP3A43
PTGER2	MC2R
KCNA4	CDK5
BDKRB2	CHRNA5
PLG	CHRND
PTGIR	CASR
F2	KCNH2
KCNA3	HSD17B14
NDUFA9	PPARG
RAF1	SLC19A1
CCKAR	MMP2
KCNA2	GIPR
MET	MAP3K2
NDUFAF1	MMP3
ADRA2B	HTR7
CD3E	BDKRB2
AOC3	IRAK4
PDE3B	CFTR
CACNA2D2	CHRNA6
CACNA2D3	GRIA2
KCNV2	MAPKAPK2
GABRA4	ADORA2A
PTGER4	MYC
TACR1	EPHA3
RAMP3	P2RY1
IL2RB	ITGB2
LHCGR	CSF1
HDAC5	NOS1
FGFR3	CNR1
KCNC3	HRH1
IL12B	IMPDH2
ERBB4	MAP2K5
HTR6	ZAP70
ITGA2B	PTGDR
IL17RA	MAOA
GABRD	GNRHR
NTRK1	CACNA1C
PDCD1	ADRA2A
CACNB2	UGT2B7
VEGFB	NR1H4
CA1	CBR1
KCNN2	CALCA
ATP4A	PRKCQ
RYR3	MAP3K5
SLC22A6	HTR1A
SCTR	PNLIP
HTR2C	NAT1
AVPR1A	DRD4
GP1BA	RXRG
CYP24A1	PTK2
HDAC7	ITGAV
CACNA1H	HDAC7
CSF1R	CHRM3
OPRK1	GRIK4
GLRA1	MAPK9
CYP2C9	ADCYAP1R1
AGTR1	TOP2A
CXCR2	GRIA1
PNLIP	CHRM1
IL2RG	PPARA
CNR1	PTGER4
CCR5	PRKCG
IL15	NQO2
CD2	HMOX1
RBP4	ADH7
CHRM4	GSTM4
TRPV1	CTLA4
CALCA	TBXA2R
RARB	CTSB
F2R	NR3C1
CACNA1S	TGFBR1
KCNJ4	CSK
NDUFS3	MLNR
IFNGR1	CHRM2
SRC	ITGA2B
TEK	GRIA4
ALK	TNF
SYK	GRIA3
GLRB	PON2
CSF2RB	GRM1
SCN8A	PAK1
OPRD1	RPS6KB1
CYP17A1	EPHB4
HTR2B	MAPK8
CACNB1	ADH4
KCNA10	PDE4A
KCNQ4	PTGER2
PTH1R	KCNK18
TOP2A	ALOX5AP
KCNH3	CACNA1E
CACNB4	VDR
VDR	TRPV1
PTH2R	HDAC5
TYMP	ESR1
FOLH1	GRIN2A
MC3R	UGT1A3
BRAF	AR
LTB4R	ABCA1
ACHE	CYSLTR2
IL23A	BCL2L1
SSTR2	CHRNG
KCNB1	GPX2
FGFR4	CYP26B1
COMT	CYP27B1
GUCY2C	CDK9
ITGAV	CSNK1D
EPOR	CNR2
HTR1B	SULT1A3
RAMP1	RPS6KA3
TYR	PLA2G7
FSHR	MAP3K11
MAP2K1	CHUK
DNMT1	TXN
PLA2G7	GPX1
KCNS1	MC1R
CACNA2D1	EPHA7
RARA	PRKCZ
IL2RA	PIM1
ALOX5	GRIK1
CFTR	ATP4B
KCNG3	MAPK10
HTR4	MMP10
KCNH6	MMP13
TACR2	IL13
PIK3CB	SLC40A1
AXL	GSTM5
HDAC2	ADORA2B
CD274	ALDH1A2
KCNH4	ROCK1
ITGAL	PRKD1
PTPN1	IL17A
GLP2R	HPD
OPRL1	EPHB2
HDAC4	MADCAM1
CSF3R	ITGB5
DPP4	MAP2K3
KCNS3	F2RL1
DIO1	CHEK2
CHRNB4	RPS6KA1
VEGFC	EPHA1
MTNR1B	ABCC5
GRM1	CD28
NDUFC1	MAPK12
HTR7	TBK1
IFNAR2	CAMK2D
ALOX5AP	PCSK1
KCNQ5	EPHA5
PDE6B	CXCL8
NDUFS1	NQO1
IL6	ITGA2
AKT1	XDH
TRPM8	EPHB1
CNR2	ADRA2B
TLR7	CCR5
MC5R	CSF2
PTGER3	CD86
CCR3	STK4
CACNA1G	UGT1A6
P2RY11	EPHX2
KCNC4	MERTK
CD40	CAMK2G
IDH2	TNFSF4
ITGB2	DYRK1A
PIK3R1	EPHA4
KCNA7	RAPGEF3
PTK2	ABCB6
ABL1	GSK3A
NR1H2	CRHR1
HGF	AVPR1A
ITGA4	PAK2
ALDH5A1	PLG
CD4	ROCK2
CA2	HCK
PRKCD	IL4
CACNA2D4	NR3C2
NOS2	ALOX15
ABCC9	MGST1
CRHR2	SERPINC1
KCNS2	FN1
NDUFAF2	CXCR1
CALCR	CAMK2B
IL12A	CCR1
MC2R	CXCR4
RXRA	BMX
RXRB	FGF2
NR1H3	PKMYT1
SLAMF7	F2
KCNH8	CYP2F1
MTTP	KLK3
CD86	NPR2
IL4R	DPYD
PIK3R5	ALDH7A1
KCNH5	NUAK1
KCNK18	CYP4F3
NOS1	TP53
GRIK3	OXSR1
MC4R	PIK3CD
LEPR	MTTP
TACR3	DNMT1
TYK2	CACNA1S
VIPR1	ABCC2
HTR1E	CD70
CACNA1I	HTR2B
CA3	INSRR
AR	GSTO2
SCN9A	KCNJ11
LYN	VEGFC
TPSAB1	GABBR2
HPD	HGF
AGTR2	HCRTR2
PIK3CG	CDKN1A
GABRA3	CCR4
KRAS	RBP4
SLC5A2	MAP2K6
CD28	ROS1
HTR1D	PRKCI
PDE7A	RARA
GRM4	PTGES
MAPK1	IMPDH1
SCN1A	CTRC
IL17A	SLC2A4
ABCA1	PDCD1LG2
PRKCA	GLA
F2RL3	MARK3
CD80	IRAK1
BTK	EPHB3
ITGA2	SOD2
TLR2	RRM2
SLC5A1	TSHR
GABRA5	ADORA1
GRM5	NOS2
CYP27A1	NR1I3
F9	CD80
CD22	TXNRD1
AVPR1B	LTB4R
DGAT1	LTB
SLC25A4	MAP2K7
GCGR	SLC22A4
TUBB	ACVR1C
TERT	FES
MMP3	SULT2B1
SLC12A2	PIK3CA
NDUFA4	CD4
GRM7	ALDH1A3
KCNJ6	FRK
ELANE	MAPK11
ADA	ITGA4
ARAF	CASP9
CTLA4	SLC22A16
KCNN1	AKR1C4
F2RL1	OPRK1
CHRNA2	TNFSF13B
CCR4	NTRK3
CD19	THBS1
CYP11B1	MAP3K7
CACNA1B	SLC47A1
ANGPT2	GABRD
F7	IL6R
CSF2	SLC2A1
PDE2A	ALDH5A1
MAPK3	STAT1
IL9	RPS6KB2
SCN10A	WEE1
ABCC1	GSTT1
BCL2	PTH2R
HSP90AA1	CASP3
IL13	P2RY12
ECE1	VEGFB
ITGB5	ITGAM
NR1D1	MAP2K4
RRM2B	F2R
MCHR1	IL10
IL1B	ICAM1
ATP1B2	TGFBR2
PSMB6	HDAC3
STAT1	MAPK7
FYN	ITGA5
CYP2C8	IDO1
GRPR	CACNA1F
GHSR	HSP90AA1
MTNR1A	ENG
CACNB3	MAP3K8
S1PR3	SPP1
POLD1	SELP
IDO1	SIRT1
PDE10A	SPR
MLNR	CHRM4
RAMP2	EIF2AK3
SLC18A2	PRKCE
HCRTR2	HTR4
MMP13	TRPA1
LTB4R2	SOD1
S1PR1	TNK2
LTC4S	GRIN3B
GLA	F7
KCNJ5	LAMA4
AKR1B1	MUSK
KLK3	SPHK1
CYP19A1	SRMS
NDUFA4L2	GABRA6
NDUFAB1	UGT1A9
CSF1	CSNK1E
AQP1	LHCGR
MAP2K2	MYLK
IFNAR1	RARB
PTGDR2	IL12A
TUBB2B	CYP7A1
IMPA1	GRIN2B
SLC1A2	CXCR2
VEGFA	DAPK1
TUBB3	PTK2B
CD40LG	EPHA10
MS4A1	IL12B
TNFRSF8	GRIN3A
GUCY1B2	HDAC6
CACNG4	TPMT
RXFP1	PPAT
P2RY6	HTR6
C5AR1	UGT1A7
MADCAM1	TIE1
IFNG	SELE
ITGB1	ACVR2B
ITGA5	ABL2
CYP2C19	ABCC3
MMP9	PTK6
IL6ST	MAPKAPK5
CA4	MCHR1
P2RX7	PKM
GABRE	PTH1R
KCNG1	ABCC4
HRH4	SLC22A3
NTRK3	SLC22A7
CXCR4	IFNAR2
NQO1	SULT4A1
PIK3CA	UTS2R
PDE8B	CRHR2
CYP2E1	CACNA1D
CNGA1	UGT2B4
TLR8	NEK2
KCNH7	MAPKAPK3
P2RY4	AURKB
TOP2B	CYP4F8
TUBB2A	AKR1B1
C5	CSNK1A1
CHRNB1	TGFB1
PTK2B	MMP14
TUBB4B	CAMKK2
GIPR	OPRD1
CA7	MAP3K12
SLC6A1	PIK3R3
ADCY6	PAK4
HCAR2	GPR55
CDK2	LTC4S
TPH1	STK11
HSP90AB1	UGT1A4
CDK4	EDN1
KCNA6	F10
CACNG2	GLP1R
SLC22A8	IL2RB
FFAR2	HPGD
PRKCG	AVPR1B
GJA1	FPR1
PDGFB	MST1R
HDAC1	ILK
CA9	TLR9
TRPC1	TYRO3
GRM3	IKBKE
ITGB6	ATP1A1
INPP5D	BCL2
SCN11A	NEK3
TLR9	GABRG3
ANPEP	SLC5A1
ALOX15	UGT2B17
TUBA4A	PTGER1
IL5	THRA
ACE2	PDPK1
CCR2	MMP7
GRM8	HIF1A
CYP2A6	STAT3
FXYD2	RPS6KA5
HDAC9	BMPR2
FAAH	RXRA
BACE1	CD19
SLC22A12	PIM2
TPO	MAP4K4
EP300	CYP4F11
CYP11B2	FMO3
CYP3A4	HRH3
IL1R1	SLC29A1
FGR	ARAF
EGF	RARG
PIK3R2	ADRA1D
ESRRA	TNFRSF10B
GABRR1	BACE1
ZAP70	IL5
CHRM5	DYRK2
TRPV4	HDAC4
MMP2	ATP4A
PTAFR	SLC18A2
NPR2	GPX3
P2RY2	SLC15A1
KCNJ1	IL1A
SLCO1B1	ACE2
ODC1	GLRA3
MC1R	HTR1B
PTPN6	ANPEP
ABCB11	CYP2S1
PCSK9	MSTN
CA14	PTGDR2
TRPA1	TAOK3
RORA	MAP3K3
FPR1	CD38
SSTR5	CYP4B1
PRLHR	PTGER3
CAMK2D	GRM4
ADAM17	CSF2RA
PIK3R6	LPL
SLC18A1	CTSK
PROC	THRB
NR1I3	IRAK3
PDE9A	CYP51A1
PSMB7	GABRA4
TOP1	SLAMF7
S1PR4	SIK2
CASP1	GRM5
POLA1	LIMK1
PARP1	CD22
IL31RA	ACVRL1
CD3G	TYR
GRM2	PTPN1
HTR3C	PSEN1
CALCB	CA9
MT-ND4L	SLC5A2
POLE	PTGIR
CSK	ABCG1
CACNG3	PDGFB
TLR3	ACVR1B
CYP3A5	AGER
SLC10A1	PIK3CG
NGF	F3
HDAC8	CA1
TRPV3	P2RY6
TNFRSF4	RIPK2
PSMB9	IL23A
TRPC3	PKN1
SPHK1	CHRNB4
TNFSF13B	GABBR1
PLA2G1B	PDE4D
CD3D	EPHA8
GPER1	TRPM8
GABRR3	SCN5A
PRKCQ	RPS6KA2
TUBB1	PIK3R1
GPBAR1	GRIN1
TPH2	TH
CDK1	AKR1C1
IL11RA	KCNMA1
PDE8A	CD3E
RPS6KB1	PDE5A
NPY1R	IFNAR1
CYP1A2	MKNK2
FFAR1	GSTK1
PIK3CD	IL15
SLC10A2	ABCB11
ASIC2	ITK
SLC12A3	MTOR
ASIC3	SLK
IL4	ESRRA
IKBKB	CHRM5
TEC	NEK6
KCNJ2	FGB
SSTR1	TK1
ARG1	F5
TRPC6	RIPK1
CDK6	HDAC1
PLAT	SLC22A5
PAK2	DPEP1
GABRR2	SSTR2
BMX	HTR1D
ABCG2	CCR2
TRPV5	TNFRSF10A
MPO	TEC
DNMT3A	DAPK3
TRPC5	FGF23
ADORA3	CYP46A1
CMA1	EPHB6
SV2A	SERPINA1
C1S	CCND1
SLC22A1	BIRC3
IRAK4	HCAR2
PDCD1LG2	IL17RA
CYP2D6	FSHR
TUBA1A	GLRA1
KCNJ10	GP1BA
HDC	PDE4B
VWF	DMPK
ENPP2	ADAM17
CYP2J2	LTK
HMOX1	MAPK15
TXNRD1	TNK1
CYP4F2	MAP3K1
GRM6	TLR7
PIK3C3	LEPR
ACKR3	CXCR5
IL5RA	KRAS
EPHA2	CCL2
GSK3B	TLR2
MAPK9	AKR1B10
KCNN4	GRK5
VIPR2	BUB1
MTOR	RTN4
ANO1	APP
TNF	SCN2A
NPY2R	CYP3A7
S1PR5	HDAC2
BLK	ITGAX
PDE11A	IL1R2
CCND1	SLC15A2
KCNJ14	MAP3K14
PSMA2	VWF
IFNGR2	IFNGR1
CYP1A1	HRAS
PSEN1	SCN9A
ANGPT1	EIF2AK1
CYP27B1	SLCO2B1
CXCR3	STK3
TUBB6	ICAM3
ATP1B1	GRIN2C
ATP1B3	CA2
TAAR1	CSNK2A1
CREBBP	GRK1
CHRNA10	CACNA1H
MAPK10	CACNA1A
PDE7B	IL1R1
SLC12A1	MARK1
CYP26A1	SGK2
NAT1	VCAM1
GPR55	TERT
NMUR2	SLC16A1
CD38	PRKD3
SELL	UGT2B15
TRPV6	EPOR
TLR4	P2RY11
YES1	KCNQ1
SMO	MAP3K9
FN1	CYP2A7
KCNJ9	CYP4F12
SLC22A2	KIF11
SLC6A12	GHR
MMP7	CASP1
FER	BCR
PLAU	EP300
C5AR2	BIRC2
IL1R2	MAP3K13
PDE4C	GHSR
TRPM4	PRKG1
TTR	TBXAS1
TUBB8	ACVR1
PLA2G2A	PLAU
KCNJ12	GAK
MMP14	NR1H3
LPAR2	BRSK1
GPR84	EGF
CASP3	BAX
NT5E	MAP4K3
EZH2	MKNK1
CCR1	STK24
ALB	DYRK1B
TLR5	CETP
FES	TSPO
HRAS	ADORA3
AVPR2	CAMKK1
GUCY1B1	TSSK1B
GABRG1	CTSS
CHUK	GCGR
CDK5	TNIK
CCL2	EPHA6
PRKD1	SV2A
PSENEN	MMP12
ABCB4	WNK1
ADCY1	SLC29A4
CETP	SLC46A1
CASP9	MAPK13
AGER	LRRK2
EIF2AK2	PARP1
FFAR4	CACNA1G
ROCK2	PLA2G4A
HCK	MTNR1B
ITPKB	DCLK1
CXCR1	SLC2A2
P2RY13	FAAH
MMP12	AHR
NPY5R	DYRK3
PREP	CD7
IKBKE	RYR3
DPYD	CASP8
FGF2	TRPC6
HTT	IGF1
FASN	ECE1
RAPGEF3	GRM2
C1QB	BMPR1A
APP	MYLK2
SPR	MLKL
MMP1	SIK1
CCR7	KCNH1
GGCX	FSHB
SLCO1B3	EPHX1
ITK	AURKC
FKBP1A	XIAP
F8	TPO
PLCG2	FMO1
FPR2	CDC7
MAPK14	MAP3K10
PSMB4	MGST3
TRHR	RAPGEF4
CBX4	IL4R
PSMA6	S1PR1
TGFBR1	MS4A1
IL13RA1	UGT1A8
CHEK1	ALDH3A2
HTR1F	TTK
HTR5A	KCNQ2
STS	SCN3A
AOX1	GRM3
CPB2	TUBB
DPEP1	TNFRSF11B
CASP7	P2RY2
NOTCH1	PLAT
PRKCZ	ATR
BCL2L1	TYMP
HIF1A	IFNA17
CYP1B1	ANGPT1
SIRT1	AMHR2
LSS	CHRNB3
LPAR1	VIPR1
RAPGEF4	CES2
EDN1	LAMC3
SLC9A3	GRPR
EGLN1	GRK4
RORC	ULK1
LRRK2	PTAFR
RXFP2	SLC12A2
CES1	CYP26C1
PSMB11	MAK
PRKACA	CDH2
CLCN1	CYP4V2
NPR3	RXRB
ABCB1	CDKL2
PSMC5	LIMK2
NCSTN	PDE3A
GABRP	MAG
GPR35	SLC10A2
HSP90B1	IFNA4
PRTN3	CACNA1I
C1R	PHKG2
TNFRSF10B	CYP2W1
ROCK1	CDK16
ABCC2	IL2RG
CASP8	NOS3
PSMB1	TAAR1
C6	PASK
GNRH1	C5
INPPL1	NGFR
PTGFR	CASP10
TBXAS1	CD44
CTSK	SRD5A1
CXCL8	LTB4R2
LPAR4	S1PR3
IGHE	SIK3
AKR1C3	FMO2
TUBA1B	PRLR
TRPM3	SCN4A
GRIP1	MCL1
FGF1	CDK8
CD8B	HNF4A
PDPK1	SLC7A5
TRPM2	GSTT2B
KLKB1	F9
CA5A	FFAR2
ADCY5	ANGPT2
CDKN1A	PIK3R4
SLC29A1	PDGFA
ENTPD1	GPER1
PAK1	SERPINE1
ATAD2	IMPA1
S1PR2	KLK1
SELP	AKR1C2
SLC6A5	NMBR
SNAP25	SOD3
SLCO1A2	MAP4K2
ADK	FGF21
P2RY10	SGK1
AKT2	PHKG1
NCOA1	PLK2
QRFPR	HSP90B1
SERPIND1	BRSK2
SSTR4	PRKACB
BRD4	GLUL
PRKDC	F8
P2RX1	ALDH1B1
GUCY1A1	DCLK2
PSMB5	MAP3K20
CLCNKB	ITGB6
ATR	IL5RA
PSMA5	CNTFR
GALR3	CDK12
CPT2	HIPK1
PARP2	ALPL
SLC1A3	LTBR
KLRC1	TFRC
GCK	IL9
SRD5A2	VIPR2
PLK1	CSF3R
GRK5	CA3
CTSS	IL6ST
GPRC6A	CD34
PIK3C2A	CSNK2A2
TRPC4	FGG
TNFRSF10A	SLC18A1
LPAR3	CLK3
KCNK4	FGF1
LPL	P2RY4
NPY4R	SI
IGF1	IAPP
NOTCH3	SDC1
