# Supplementary material for: DrugnomeAI is an ensemble machine-learning framework for predicting druggability of candidate drug targets
Source: Commun Biol. 2022 Nov 24;5:1291. doi: 10.1038/s42003-022-04245-4 (PMC9700683; doi:10.1038/s42003-022-04245-4)
Supplement: Supplementary file 5 — Supplementary Data 2 [file 42003_2022_4245_MOESM5_ESM.xlsx]

## Sheet: DrugnomeAI Tclin Tier1 overlap
Supplementary Data 2. Overlap between top 5% ranked genes by DrugnomeAI-Tclin and DrugnomeAI-Tier1
CHRNA1
GABRB3
CHRNA4
GABRB1
CACNA1E
GABRA1
GABRG2
GABRB2
KCNK3
CHRND
CHRNA5
CHRNB2
CHRNA3
ADRA1A
PTGS1
GRIA3
KCNK9
GRIK2
GABRA2
ATP1A1
ADRB2
GRIA4
ADRB1
ADORA2A
GRIA2
ADRB3
CA12
ADRA1B
KCNH1
ABCC8
CHRNE
XDH
CALCRL
DDC
CHRNA6
GRIK1
GABRQ
HTR2A
CACNA1C
CACNA1A
KCNJ11
IMPDH2
EDNRA
DRD2
GRIN1
IMPDH1
KCNQ1
GRIN2A
OPRM1
KCNH2
DRD1
HRH2
HSD3B2
VKORC1
GRIK4
SLC6A3
PTGS2
FLT1
KDR
CACNA1F
ADRA2C
DRD4
ERBB2
KIT
ATP4B
GLP1R
PAH
EDNRB
ESR2
JAK3
SCN5A
ITGB3
PDGFRA
KCNQ2
DRD3
HTR1A
DHFR
STAT3
GABBR1
GABBR2
FLT4
PDGFRB
LCK
ADRA2A
HDAC3
GRIN3B
RYR1
CHRM3
GHRHR
HRH3
ADRA1D
TSHR
GRIN2C
GRIA1
KCNMA1
SERPINC1
PDE5A
HMGCR
BDKRB1
OXTR
MAOA
INSR
ERBB3
IGF1R
JAK2
GHR
TNFSF11
FLT3
SLC6A2
NPR1
GLRA3
SLC6A4
TBXA2R
ADH1B
NR3C2
FGFR1
PPAT
GRIN3A
CRHR1
GABRA6
ADH1C
JAK1
FDPS
PPARD
PGF
PRLR
CCKBR
IL6R
GRIN2B
GABRG3
SSTR3
ALDH2
CACNA1D
CHRM2
PNP
PDE4D
PDE4B
CYP11A1
ADORA2B
TH
PTGDR
SCN4A
FGFR2
REN
NR1H4
MPL
P2RY1
THRA
DRD5
EGFR
BCR
MGAM
CYSLTR2
THRB
RARG
PPARG
NR3C1
CASR
ADORA1
MME
CNTFR
GNRHR
SCN2A
CHRNG
PDE4A
BCHE
CYSLTR1
PGR
CHRM1
HCRTR1
P2RY12
HDAC6
PPARA
PDE3A
ADH1A
GSR
SCN3A
ACE
RRM2
PTGER1
F10
HRH1
ADCYAP1R1
ABAT
CSF2RA
RET
HTR3A
TYMS
RXRG
MAOB
ESR1
PIK3R3
HTR3B
NTRK2
PTGER2
BDKRB2
PLG
PTGIR
F2
RAF1
CCKAR
MET
ADRA2B
CD3E
AOC3
GABRA4
PTGER4
TACR1
IL2RB
LHCGR
HDAC5
FGFR3
IL12B
ERBB4
HTR6
ITGA2B
IL17RA
GABRD
NTRK1
PDCD1
VEGFB
CA1
ATP4A
RYR3
SLC22A6
SCTR
HTR2C
AVPR1A
GP1BA
CYP24A1
HDAC7
CACNA1H
CSF1R
OPRK1
GLRA1
CYP2C9
AGTR1
CXCR2
PNLIP
IL2RG
CNR1
CCR5
IL15
CD2
RBP4
CHRM4
TRPV1
CALCA
RARB
F2R
CACNA1S
IFNGR1
SRC
TEK
ALK
SYK
OPRD1
CYP17A1
HTR2B
PTH1R
TOP2A
VDR
PTH2R
TYMP
FOLH1
MC3R
BRAF
LTB4R
ACHE
IL23A
SSTR2
FGFR4
COMT
GUCY2C
ITGAV
EPOR
HTR1B
TYR
FSHR
MAP2K1
DNMT1
PLA2G7
RARA
IL2RA
ALOX5
CFTR
HTR4
TACR2
AXL
HDAC2
CD274
ITGAL
PTPN1
OPRL1
HDAC4
CSF3R
DPP4
DIO1
CHRNB4
VEGFC
MTNR1B
GRM1
HTR7
IFNAR2
ALOX5AP
IL6
AKT1
TRPM8
CNR2
TLR7
MC5R
PTGER3
CCR3
CACNA1G
P2RY11
CD40
ITGB2
PIK3R1
PTK2
ABL1
HGF
ITGA4
ALDH5A1
CD4
CA2
PRKCD
NOS2
ABCC9
CRHR2
CALCR
IL12A
MC2R
RXRA
RXRB
NR1H3
SLAMF7
MTTP
CD86
IL4R
KCNK18
NOS1
MC4R
LEPR
TACR3
TYK2
VIPR1
CACNA1I
CA3
AR
SCN9A
LYN
HPD
AGTR2
PIK3CG
KRAS
SLC5A2
CD28
HTR1D
GRM4
MAPK1
IL17A
ABCA1
PRKCA
CD80
BTK
ITGA2
TLR2
SLC5A1
GRM5
CYP27A1
F9
CD22
AVPR1B
GCGR
TUBB
TERT
MMP3
SLC12A2
ELANE
ARAF
CTLA4
F2RL1
CHRNA2
CCR4
CD19
CYP11B1
ANGPT2
F7
CSF2
MAPK3
IL9
ABCC1
BCL2
HSP90AA1
IL13
ECE1
ITGB5
MCHR1
IL1B
STAT1
FYN
CYP2C8
GRPR
GHSR
S1PR3
IDO1
MLNR
SLC18A2
HCRTR2
MMP13
LTB4R2
S1PR1
LTC4S
GLA
AKR1B1
KLK3
CYP19A1
CSF1
MAP2K2
IFNAR1
PTGDR2
IMPA1
VEGFA
CD40LG
MS4A1
TNFRSF8
P2RY6
MADCAM1
IFNG
ITGB1
ITGA5
CYP2C19
MMP9
IL6ST
NTRK3
CXCR4
NQO1
PIK3CA
CYP2E1
P2RY4
C5
PTK2B
GIPR
HCAR2
CDK2
CDK4
SLC22A8
FFAR2
PRKCG
PDGFB
HDAC1
CA9
GRM3
ITGB6
TLR9
ANPEP
ALOX15
IL5
ACE2
CCR2
CYP2A6
FAAH
BACE1
SLC22A12
TPO
EP300
CYP11B2
CYP3A4
IL1R1
FGR
EGF
ESRRA
ZAP70
CHRM5
MMP2
PTAFR
NPR2
P2RY2
SLCO1B1
MC1R
ABCB11
TRPA1
FPR1
CAMK2D
ADAM17
SLC18A1
NR1I3
CASP1
PARP1
GRM2
HTR3C
CSK
CYP3A5
SLC10A1
TNFRSF4
SPHK1
TNFSF13B
GPER1
PRKCQ
CDK1
RPS6KB1
CYP1A2
PIK3CD
SLC10A2
IL4
IKBKB
TEC
TRPC6
CDK6
PLAT
PAK2
BMX
ABCG2
MPO
ADORA3
SV2A
SLC22A1
IRAK4
PDCD1LG2
CYP2D6
VWF
CYP2J2
HMOX1
TXNRD1
CYP4F2
IL5RA
EPHA2
GSK3B
MAPK9
VIPR2
MTOR
TNF
CCND1
CYP1A1
PSEN1
ANGPT1
CYP27B1
TAAR1
MAPK10
CYP26A1
NAT1
GPR55
CD38
SELL
YES1
FN1
SLC22A2
MMP7
PLAU
IL1R2
MMP14
CASP3
NT5E
CCR1
ALB
FES
HRAS
CHUK
CDK5
CCL2
PRKD1
ABCB4
CETP
CASP9
AGER
EIF2AK2
ROCK2
HCK
CXCR1
MMP12
IKBKE
DPYD
FGF2
FASN
RAPGEF3
APP
SPR
MMP1
SLCO1B3
ITK
F8
MAPK14
TGFBR1
CHEK1
STS
AOX1
DPEP1
PRKCZ
BCL2L1
HIF1A
CYP1B1
SIRT1
RAPGEF4
EDN1
LRRK2
CES1
ABCB1
HSP90B1
TNFRSF10B
ROCK1
ABCC2
CASP8
TBXAS1
CTSK
CXCL8
AKR1C3
FGF1
PDPK1
CDKN1A
SLC29A1
PAK1
SELP
SLCO1A2
AKT2
ATR
PLK1
GRK5
CTSS
TNFRSF10A
LPL
IGF1
