# Supplementary material for: DrugnomeAI is an ensemble machine-learning framework for predicting druggability of candidate drug targets
Source: Commun Biol. 2022 Nov 24;5:1291. doi: 10.1038/s42003-022-04245-4 (PMC9700683; doi:10.1038/s42003-022-04245-4)
Supplement: Supplementary file 6 — Supplementary Data 3 [file 42003_2022_4245_MOESM6_ESM.xlsx]

## Sheet: Clinic Evidence DrugnomeAITclin
Supplementary Data 3.1. Clinical evidence (Tclin-based predictions)
Interval	Success	Fisher's p-value	Fisher's log(p-value)	Fisher's odds-ratio	Fisher's log(odds-ratio)
0%-5%	753	0	inf	132.781	4.8887
5%-10%	268	3.16202e-107	-245.225	7.19936	1.97399
10%-15%	68	0.243236	-1.41372	1.16306	0.151054
15%-20%	45	0.0465334	-3.06758	0.734122	-0.30908
20%-25%	18	1.00302e-10	-23.0228	0.278816	-1.2772
25%-30%	14	3.88748e-13	-28.5758	0.215186	-1.53625
30%-35%	4	6.08207e-22	-48.8515	0.0602479	-2.80929
35%-40%	3	4.99172e-23	-51.3517	0.0451478	-3.09781
40%-45%	5	1.00378e-20	-46.0479	0.0755347	-2.58316
45%-50%	3	5.1318e-23	-51.324	0.0450997	-3.09888
50%-55%	5	1.00378e-20	-46.0479	0.0755347	-2.58316
55%-60%	1	6.98078e-26	-57.9241	0.014992	-4.20024
60%-65%	1	6.98078e-26	-57.9241	0.014992	-4.20024
65%-70%	1	4.27931e-26	-58.4134	0.014976	-4.20131
70%-75%	0	8.75421e-28	-62.3028	0	inf
75%-80%	0	8.75421e-28	-62.3028	0	inf
80%-85%	1	4.27931e-26	-58.4134	0.014976	-4.20131
85%-90%	0	8.75421e-28	-62.3028	0	inf
90%-95%	0	8.75421e-28	-62.3028	0	inf
95%-100%	0	8.97766e-28	-62.2776	0	inf

## Sheet: Clinic Evidence DrugnomeAITier1
Supplementary Data 3.2. Clinical evidence (Tier1-based predictions)
Interval	Success	Fisher's p-value	Fisher's log(p-value)	Fisher's odds-ratio	Fisher's log(odds-ratio)
0%-5%	605	0	inf	48.8206	3.88815
5%-10%	294	1.94533e-130	-298.671	8.44193	2.13321
10%-15%	129	3.46776e-17	-37.9004	2.50676	0.918991
15%-20%	65	0.450434	-0.797543	1.10375	0.0987178
20%-25%	26	6.31011e-07	-14.2759	0.409045	-0.89393
25%-30%	41	0.0109164	-4.51749	0.664323	-0.408987
30%-35%	15	1.88702e-12	-26.996	0.230753	-1.46641
35%-40%	7	1.24184e-18	-41.2299	0.106154	-2.24286
40%-45%	3	4.99172e-23	-51.3517	0.0451478	-3.09781
45%-50%	2	2.1502e-24	-54.4965	0.0300091	-3.50625
50%-55%	1	6.98078e-26	-57.9241	0.014992	-4.20024
55%-60%	1	6.98078e-26	-57.9241	0.014992	-4.20024
60%-65%	0	8.75421e-28	-62.3028	0	inf
65%-70%	0	8.97766e-28	-62.2776	0	inf
70%-75%	0	8.75421e-28	-62.3028	0	inf
75%-80%	1	6.98078e-26	-57.9241	0.014992	-4.20024
80%-85%	0	8.97766e-28	-62.2776	0	inf
85%-90%	0	8.75421e-28	-62.3028	0	inf
90%-95%	0	8.75421e-28	-62.3028	0	inf
95%-100%	0	8.97766e-28	-62.2776	0	inf
