# Supplementary material for: DrugnomeAI is an ensemble machine-learning framework for predicting druggability of candidate drug targets
Source: Commun Biol. 2022 Nov 24;5:1291. doi: 10.1038/s42003-022-04245-4 (PMC9700683; doi:10.1038/s42003-022-04245-4)
Supplement: Supplementary file 7 — Supplementary Data 4 [file 42003_2022_4245_MOESM7_ESM.xlsx]

## Sheet: Genetic DrugnomeAI-Tclin
Supplementary Data 4.1. Genetic evidence (Tclin-based predictions)
Interval	Success	Fisher's p-value	Fisher's log(p-value)	Fisher's odds-ratio	Fisher's log(odds-ratio)
0%-5%	952	4.64e-32	-72.1475	4.57878	1.52143
5%-10%	948	1.94e-29	-66.111	4.13854	1.42034
10%-15%	940	6.43e-25	-55.7041	3.46139	1.24167
15%-20%	941	6.4e-25	-55.7087	3.46529	1.2428
20%-25%	926	4.05e-18	-40.0467	2.67176	0.982739
25%-30%	920	1.39e-15	-34.2089	2.42749	0.886857
30%-35%	946	9.16e-28	-62.2575	3.86189	1.35116
35%-40%	927	1.73e-18	-40.8982	2.71687	0.99948
40%-45%	912	8.57e-13	-27.7855	2.15889	0.769596
45%-50%	894	2.14e-07	-15.358	1.69738	0.529085
50%-55%	871	0.00256178	-5.96705	1.34111	0.2935
55%-60%	898	1.28e-08	-18.1738	1.79913	0.587301
60%-65%	847	0.444541	-0.810714	1.07785	0.0749679
65%-70%	838	0.928404	-0.0742884	0.993638	-0.006382
70%-75%	797	0.00037194	-7.89679	0.739005	-0.302451
75%-80%	801	0.00118906	-6.73459	0.759509	-0.275084
80%-85%	774	2.81e-08	-17.3858	0.632805	-0.457593
85%-90%	673	3.47e-41	-93.1606	0.362262	-1.01539
90%-95%	526	1.19e-128	-294.554	0.181847	-1.70459
95%-100%	433	1.42e-206	-473.982	0.119408	-2.12521

## Sheet: Animal Models DrugnomeAI-Tclin
Supplementary Data 4.2 Animal models evidence (Tclin-based predictions)
Interval	Success	Fisher's p-value	Fisher's log(p-value)	Fisher's odds-ratio	Fisher's log(odds-ratio)
0%-5%	776	4.12e-111	-254.171	4.8679	1.58266
5%-10%	709	1.43e-70	-160.822	3.34568	1.20767
10%-15%	687	1.43e-59	-135.494	2.99373	1.09652
15%-20%	649	9.62e-43	-96.7469	2.48674	0.910972
20%-25%	599	1.5e-25	-57.1596	1.98759	0.686923
25%-30%	576	3.91e-19	-42.3858	1.79666	0.585929
30%-35%	531	2.25e-09	-19.9108	1.47684	0.389905
35%-40%	495	0.00026926	-8.21983	1.27	0.239016
40%-45%	475	0.019857	-3.9192	1.16651	0.154015
45%-50%	442	0.869869	-0.139413	1.01119	0.0111244
50%-55%	407	0.038788	-3.24964	0.87051	-0.138677
55%-60%	387	0.00064464	-7.34682	0.796939	-0.226977
60%-65%	374	1.97e-05	-10.8336	0.751866	-0.285197
65%-70%	342	1.18e-10	-22.8599	0.648154	-0.433626
70%-75%	301	4.51e-20	-44.5453	0.532777	-0.629652
75%-80%	273	1e-28	-64.4721	0.461621	-0.773011
80%-85%	251	8.01e-37	-83.1145	0.409292	-0.893325
85%-90%	220	7.09e-50	-113.17	0.342555	-1.07132
90%-95%	162	9.83e-82	-186.526	0.231726	-1.4622
95%-100%	126	5.32e-107	-244.705	0.171201	-1.76492

## Sheet: Literature DrugnomeAI-Tclin
Supplementary Data 4.3. Literature evidence (Tclin-based predictions)
Interval	Success	Fisher's p-value	Fisher's log(p-value)	Fisher's odds-ratio	Fisher's log(odds-ratio)
0%-5%	987	4.37115e-69	-157.403	40.3223	3.6969
5%-10%	989	2.03783e-72	-165.074	67.3907	4.21051
10%-15%	978	4.69476e-57	-129.701	14.2212	2.65473
15%-20%	979	2.92835e-57	-130.173	14.2366	2.65582
20%-25%	968	7.29853e-47	-106.234	8.17988	2.10168
25%-30%	965	2.20657e-44	-100.522	7.24025	1.97966
30%-35%	963	5.53976e-42	-94.9966	6.49575	1.87115
35%-40%	937	1.99527e-25	-56.8738	3.41465	1.22807
40%-45%	933	2.33377e-23	-52.112	3.16473	1.15207
45%-50%	891	7.63654e-08	-16.3877	1.71966	0.542129
50%-55%	871	0.00039165	-7.84514	1.40663	0.341194
55%-60%	857	0.0267608	-3.62082	1.23376	0.210066
60%-65%	827	0.658038	-0.418492	0.962748	-0.0379635
65%-70%	785	4.49897e-05	-10.0091	0.712779	-0.338584
70%-75%	740	1.68558e-14	-31.7141	0.544906	-0.607143
75%-80%	722	1.028e-19	-43.7215	0.492624	-0.70801
80%-85%	709	3.53115e-24	-54.0004	0.457338	-0.782333
85%-90%	618	4.57896e-64	-145.844	0.29171	-1.23199
90%-95%	504	3.74667e-138	-316.436	0.173742	-1.75019
95%-100%	420	1.69348e-209	-480.713	0.118828	-2.13008

## Sheet: Pathway DrugnomeAI-Tclin
Supplementary Data 4.4. Associated pathways evidence (Tclin-based predictions)
Interval	Success	Fisher's p-value	Fisher's log(p-value)	Fisher's odds-ratio	Fisher's log(odds-ratio)
0%-5%	829	4.7e-227	-521.139	10.4377	2.34543
5%-10%	739	3.58e-147	-337.204	5.8666	1.76928
10%-15%	639	1.99e-81	-185.821	3.55017	1.267
15%-20%	634	1.64e-78	-179.105	3.45914	1.24102
20%-25%	503	2.59e-24	-54.3111	1.95365	0.669701
25%-30%	462	8.43e-14	-30.1048	1.63976	0.494551
30%-35%	398	0.00135743	-6.60216	1.23952	0.214727
35%-40%	367	0.260726	-1.34428	1.08038	0.0773135
40%-45%	333	0.246695	-1.3996	0.922403	-0.0807732
45%-50%	329	0.143161	-1.94379	0.903548	-0.101426
50%-55%	244	1.13e-13	-29.8114	0.583326	-0.539009
55%-60%	246	3.99e-13	-28.551	0.589956	-0.527707
60%-65%	286	1.07e-05	-11.4479	0.731469	-0.3127
65%-70%	227	4.3e-18	-39.9882	0.527816	-0.639007
70%-75%	229	1.87e-17	-38.5165	0.534851	-0.625768
75%-80%	197	1.51e-27	-61.7608	0.438352	-0.824734
80%-85%	117	8.91e-67	-152.086	0.231954	-1.46122
85%-90%	94	2.34e-82	-187.962	0.180853	-1.71007
90%-95%	71	5.49e-101	-230.858	0.132493	-2.02123
95%-100%	62	3.72e-109	-249.669	0.114211	-2.16971

## Sheet: RNA exp DrugnomeAI-Tclin
Supplementary Data 4.5. RNA expression evidence (Tclin-based predictions)
Interval	Success	Fisher's p-value	Fisher's log(p-value)	Fisher's odds-ratio	Fisher's log(odds-ratio)
0%-5%	949	1.86e-43	-98.3906	5.38674	1.68394
5%-10%	932	1.83e-32	-73.0759	3.76969	1.32699
10%-15%	905	1.65e-19	-43.2476	2.50151	0.916893
15%-20%	909	1e-20	-46.0499	2.60512	0.957478
20%-25%	918	3.35e-25	-56.3565	2.99638	1.0974
25%-30%	891	2.34e-14	-31.3867	2.11136	0.747332
30%-35%	892	1.8e-14	-31.647	2.11387	0.748519
35%-40%	865	2.23e-07	-15.3172	1.61571	0.479776
40%-45%	869	2.75e-08	-17.4089	1.67827	0.517761
45%-50%	848	0.000339	-7.9895	1.37888	0.321274
50%-55%	825	0.0959227	-2.34421	1.1559	0.144875
55%-60%	811	0.646944	-0.435495	1.04333	0.0424172
60%-65%	799	0.617363	-0.482298	0.95998	-0.0408429
65%-70%	786	0.104463	-2.25892	0.876273	-0.132077
70%-75%	780	0.0412161	-3.18893	0.847542	-0.165415
75%-80%	723	6.68e-11	-23.4287	0.606885	-0.499416
80%-85%	708	1.23e-14	-32.032	0.557802	-0.583752
85%-90%	634	1.97e-39	-89.1242	0.387388	-0.948328
90%-95%	560	2e-75	-171.999	0.276038	-1.28722
95%-100%	500	4.59e-113	-258.669	0.211172	-1.55508

## Sheet: Somatic mut DrugnomeAI-Tclin
Supplementary Data 4.6. Somatic mutation evidence (Tclin-based predictions)
Interval	Success	Fisher's p-value	Fisher's log(p-value)	Fisher's odds-ratio	Fisher's log(odds-ratio)
0%-5%	189	6.36e-35	-78.7409	3.22341	1.17044
5%-10%	142	1.41e-14	-31.8892	2.20116	0.788983
10%-15%	123	1.2e-08	-18.2384	1.83669	0.607964
15%-20%	113	5.07e-06	-12.1922	1.65297	0.502575
20%-25%	106	0.00014033	-8.87153	1.53166	0.42635
25%-30%	118	2.84e-07	-15.0754	1.74498	0.556742
30%-35%	103	0.00048517	-7.63102	1.47803	0.390713
35%-40%	69	0.618988	-0.479669	0.929844	-0.0727386
40%-45%	76	0.755899	-0.279848	1.03759	0.036904
45%-50%	68	0.534249	-0.626893	0.913631	-0.090329
50%-55%	49	0.00182606	-6.3056	0.636505	-0.451763
55%-60%	54	0.0151381	-4.19054	0.707883	-0.345476
60%-65%	51	0.0041659	-5.48082	0.664903	-0.408113
65%-70%	48	0.00096417	-6.94425	0.621687	-0.475318
70%-75%	39	5.03e-06	-12.2005	0.497506	-0.698147
75%-80%	39	5.03e-06	-12.2005	0.497506	-0.698147
80%-85%	45	0.00018599	-8.58979	0.579666	-0.545303
85%-90%	19	4.67e-15	-32.9973	0.233856	-1.45305
90%-95%	14	1.89e-18	-40.8087	0.170797	-1.76728
95%-100%	7	7.18e-25	-55.5927	0.0842623	-2.47382

## Sheet: Genetic DrugnomeAI-Tier1
Supplementary Data 4.7 Genetic evidence (Tier1-based predictions)
Interval	Success	Fisher's p-value	Fisher's log(p-value)	Fisher's odds-ratio	Fisher's log(odds-ratio)
0%-5%	960	9.35076e-38	-85.2628	5.78967	1.75608
5%-10%	937	2.81737e-23	-51.9237	3.2583	1.1812
10%-15%	934	1.09441e-21	-48.2641	3.07624	1.12371
15%-20%	935	7.66713e-22	-48.6199	3.07972	1.12484
20%-25%	938	1.04922e-23	-52.9114	3.32349	1.20101
25%-30%	896	4.65698e-08	-16.8823	1.75632	0.563222
30%-35%	914	4.33134e-13	-28.4677	2.19202	0.784825
35%-40%	907	3.97502e-11	-23.9484	2.01676	0.701492
40%-45%	912	8.56855e-13	-27.7855	2.15889	0.769596
45%-50%	887	6.68624e-06	-11.9155	1.56849	0.450114
50%-55%	872	0.00189237	-6.26993	1.35438	0.303347
55%-60%	865	0.0150787	-4.19447	1.2659	0.235785
60%-65%	832	0.589486	-0.528505	0.953703	-0.0474027
65%-70%	839	1	0	1.00169	0.0016875
70%-75%	793	8.87922e-05	-9.32921	0.719337	-0.329425
75%-80%	764	2.50196e-10	-22.1088	0.597713	-0.514645
80%-85%	711	3.18925e-26	-58.7074	0.439767	-0.821511
85%-90%	658	4.07307e-48	-109.12	0.336131	-1.09025
90%-95%	578	8.91243e-93	-211.953	0.23013	-1.46911
95%-100%	632	2.01032e-61	-139.759	0.295291	-1.21979

## Sheet: Animal models DrugnomeAI-Tier1
Supplementary Data 4.8. Animal models evidence (Tier1-based predictions)
Interval	Success	Fisher's p-value	Fisher's log(p-value)	Fisher's odds-ratio	Fisher's log(odds-ratio)
0%-5%	760	1.89e-100	-229.62	4.42335	1.4869
5%-10%	735	4.17e-85	-194.291	3.84083	1.34569
10%-15%	698	6.21e-65	-147.841	3.16299	1.15152
15%-20%	634	5.08e-37	-83.5708	2.32023	0.841665
20%-25%	647	3.6e-42	-95.4277	2.47105	0.904644
25%-30%	542	1.92e-11	-24.6753	1.55145	0.439192
30%-35%	516	6.03e-07	-14.3216	1.38551	0.326066
35%-40%	478	0.0115356	-4.46232	1.18149	0.166776
40%-45%	480	0.0078746	-4.84411	1.19158	0.17528
45%-50%	453	0.376323	-0.977306	1.05997	0.0582379
50%-55%	411	0.0712499	-2.64156	0.885878	-0.121176
55%-60%	363	5.93e-07	-14.3374	0.715299	-0.335054
60%-65%	331	9.14e-13	-27.721	0.61642	-0.483826
65%-70%	331	7.38e-13	-27.935	0.61543	-0.485434
70%-75%	309	5.66e-18	-39.7137	0.554293	-0.590061
75%-80%	278	5.72e-27	-60.4265	0.473875	-0.746812
80%-85%	243	6.28e-40	-90.2659	0.39135	-0.938153
85%-90%	210	1.05e-54	-124.291	0.322113	-1.13285
90%-95%	187	9.12e-67	-152.063	0.277271	-1.28276
95%-100%	176	2.92e-73	-167.017	0.256499	-1.36063

## Sheet: Literature DrugnomeAI-Tier1
Supplementary Data 4.9. Literature evidence (Tier1-based predictions)
Interval	Success	Fisher's p-value	Fisher's log(p-value)	Fisher's odds-ratio	Fisher's log(odds-ratio)
0%-5%	989	2.04e-72	-165.074	67.3907	4.21051
5%-10%	980	1.68e-59	-135.333	16.6378	2.81168
10%-15%	972	1.19e-50	-114.955	9.87134	2.28964
15%-20%	970	5.36e-48	-108.845	8.55695	2.14674
20%-25%	970	9.92e-49	-110.532	8.94871	2.19151
25%-30%	957	6.32e-38	-85.6542	5.52226	1.70879
30%-35%	958	4.2e-38	-86.0626	5.52838	1.7099
35%-40%	927	1.86e-20	-45.4304	2.84759	1.04647
40%-45%	941	1.32e-27	-61.895	3.70383	1.30937
45%-50%	884	2.56e-06	-12.8765	1.59227	0.465162
50%-55%	869	0.00088213	-7.03317	1.37951	0.321725
55%-60%	869	0.00088213	-7.03317	1.37951	0.321725
60%-65%	810	0.0568216	-2.86784	0.849183	-0.163481
65%-70%	770	9.92e-08	-16.126	0.648251	-0.433478
70%-75%	754	5.94e-11	-23.5475	0.591184	-0.525628
75%-80%	700	3.79e-27	-60.8362	0.437711	-0.826197
80%-85%	637	1.38e-54	-124.02	0.318269	-1.14486
85%-90%	574	1.12e-89	-204.817	0.237997	-1.4355
90%-95%	559	2.92e-99	-226.883	0.222336	-1.50357
95%-100%	553	1.07e-103	-237.101	0.215823	-1.5333

## Sheet: Pathway DrugnomeAI-Tier1
Supplementary Data 4.10. Associated pathways evidence (Tier1-based predictions)
Interval	Success	Fisher's p-value	Fisher's log(p-value)	Fisher's odds-ratio	Fisher's log(odds-ratio)
0%-5%	809	2.47e-207	-475.731	9.02915	2.20046
5%-10%	715	2.6e-129	-296.076	5.15466	1.6399
10%-15%	649	3.71e-87	-199.014	3.71967	1.31363
15%-20%	579	8.66e-52	-117.575	2.70397	0.99472
20%-25%	578	1.4e-51	-117.096	2.69888	0.992835
25%-30%	493	1.89e-21	-47.719	1.87204	0.62703
30%-35%	456	1.85e-12	-27.0167	1.595	0.466873
35%-40%	384	0.0223836	-3.79943	1.16664	0.154126
40%-45%	361	0.474195	-0.746136	1.05115	0.0498808
45%-50%	315	0.0155637	-4.16281	0.844491	-0.169022
50%-55%	245	2.38e-13	-29.0646	0.586636	-0.533351
55%-60%	238	4.39e-15	-33.0586	0.563674	-0.57328
60%-65%	178	6.83e-35	-78.6686	0.385144	-0.954138
65%-70%	154	5.3e-46	-104.252	0.321484	-1.13481
70%-75%	127	2.14e-60	-137.396	0.255586	-1.36419
75%-80%	151	2.17e-47	-107.448	0.314281	-1.15747
80%-85%	142	4.65e-52	-118.198	0.29145	-1.23289
85%-90%	168	3.12e-39	-88.663	0.358272	-1.02646
90%-95%	139	1.46e-53	-121.662	0.284452	-1.25719
95%-100%	125	7.35e-62	-140.766	0.250556	-1.38407

[truncated: 2 more sheets: RNA exp DrugnomeAI-Tier1, Somatic mut DrugnomeAI-Tier1]
