# Supplementary material for: DrugnomeAI is an ensemble machine-learning framework for predicting druggability of candidate drug targets
Source: Commun Biol. 2022 Nov 24;5:1291. doi: 10.1038/s42003-022-04245-4 (PMC9700683; doi:10.1038/s42003-022-04245-4)
Supplement: Supplementary file 8 — Supplementary Data 5 [file 42003_2022_4245_MOESM8_ESM.xlsx]

## Sheet: Supp Data 5 Feature Description
SupplementaryData 5. Features description
Feature	Source	Definition (^ indicates the same definition as the cell above)
novelty	https://pharos.nih.gov/	Tin-X metric for the relative scarcity of specific publications for this target. Novelty is calculated using the following , where T_k is the number of targets and diseases in abstract K, for gene, i.
idgTDL_Tbio	https://pharos.nih.gov/	if not associated with small molecule or drug activities but have a GO MF or BP leaf term annotated or else have a confirmed OMIM phenotype)
idgTDL_Tchem	https://pharos.nih.gov/	if associated with small molecule activities in ChEMBL
idgTDL_Tclin	https://pharos.nih.gov/	if associated with approved drugs with known mechanism of action.
idgTDL_Tdark	https://pharos.nih.gov/	Targets that are unstudied, thus not falling into tclin, tbio or tchem.
monoclonalCount	https://pharos.nih.gov/	Number of monoclonal antibodies for the target
antibodyCount	https://pharos.nih.gov/	Number of antibodies for the target, listed on antibodypedia.com
ppiCount	https://pharos.nih.gov/	The number of protein-protein interactions that a target has.
hpm_prot_spec	https://pharos.nih.gov/	Tissue specificity index, τ, is a measure of tissue specificity. It is defined as where N is is the number of tissues and x_i​ is the expression profile component normalized by the maximal component value.
hpm_gene_spec	https://pharos.nih.gov/	^
hpa_RNA_spec	https://pharos.nih.gov/	^
hpa_prot_spec	https://pharos.nih.gov/	^
GTEx_spec	https://pharos.nih.gov/	^
uniprot_seq_len	https://pharos.nih.gov/	The uniprot sequence's size
druggability_tier	https://stm.sciencemag.org/content/9/383/eaag1166	Tier 1 (1427 genes) included efficacy targets of approved small molecules and biotherapeutic drugs as well as clinical-phase drug candidates. Tier 2 was composed of 682 genes encoding targets with known bioactive drug-like small-molecule binding partners as well as those with ≥50% identity (over ≥75% of the sequence) with approved drug targets. Tier 3 contained 2370 genes encoding secreted or ext…
OMIM_uniq_diseases	https://www.omim.org/	number of unique OMIM diseases each gene is associated with
		Ratio of known (druggable) genes interacting directly with each gene based on either ‘Experimental’ or ‘Inferred’ prediction.
in_web_L1_experimental_seed_genes_overlap	https://www.nature.com/articles/nmeth.4083.pdf?origin=ppub	Experimental 1st layer - calculates the ratio of 1st level of interactions that are druggable.
in_web_L2_experimental_seed_genes_overlap	https://www.nature.com/articles/nmeth.4083.pdf?origin=ppub	Experimental 2nd layer - calculates the ratio of 2nd level of interactions that are druggable, ie. The ratio of which the target's interactions' interactions are druggable.
in_web_L1_inferred_seed_genes_overlap	https://www.nature.com/articles/nmeth.4083.pdf?origin=ppub	Inferred 1st layer - ^^
in_web_L2_inferred_seed_genes_overlap	https://www.nature.com/articles/nmeth.4083.pdf?origin=ppub	Inferred 2nd layer - ^^
Re_L1_seed_genes_overlap	https://reactome.org/	Ratio of known 1-level neighbour genes (druggable) interacting with a given gene
Re_L2_seed_genes_overlap	https://reactome.org/	Ratio of known 2-level neighbour genes (druggable) interacting with a given gene
string_db_L1_protein_seed_genes_overlap	https://string-db.org/	Ratio of known 1-level neighbour genes' (druggable) proteins interacting with a given gene proteins
string_db_L2_protein_seed_genes_overlap	https://string-db.org/	Ratio of known 2-level neighbour genes' (druggable) proteins interacting with a given gene proteins
string_db_L1_physical_seed_genes_overlap	https://string-db.org/	Ratio of known 1-level neighbour genes' (druggable) physical interactions of a given gene
string_db_L2_physical_seed_genes_overlap	https://string-db.org/	Ratio of known 2-level neighbour genes' (druggable) physical interactions of a given gene
string_db_L1_protein_seed_genes_overlap_weighted_score	https://string-db.org/	Ratio of known 1-level neighbour genes' (druggable) proteins interactions of a given gene proteins (sum of known gene interactions weights divided by the sum of all inter weights)
string_db_L2_protein_sseed_genes_overlap_weighted_score	https://string-db.org/	Ratio of known 2-level neighbour genes' (druggable) proteins interactions of a given gene proteins (sum of known gene interactions weights divided by the sum of all inter weights)
string_db_L1_protein_sseed_genes_overlap_hmean_score	https://string-db.org/	Harmonic mean of known 1-level neighbour genes' (druggable) proteins interactions scores of a given gene proteins
string_db_L1_physical_seed_genes_overlap_weighted_score	https://string-db.org/	weighted mean of known 1-level neighbour genes' (druggable) physical links scores of a given gene proteins (sum of known gene interactions weights divided by the sum of all inter weights)
string_db_L2_physical_sseed_genes_overlap_weighted_score	https://string-db.org/	weighted mean of known 2-level neighbour genes' (druggable) physical links scores of a given gene proteins (sum of known gene interactions weights divided by the sum of all inter weights)
string_db_L1_physical_sseed_genes_overlap_hmean_score	https://string-db.org/	Harmonic mean of known 1-level neighbour genes' (druggable) physical links scores of a given gene
GeneSize	http://exac.broadinstitute.org	Gene size (ExAC)
ExAC_mean_rd	http://exac.broadinstitute.org	Mean read depth (ExAC)
ExAC_gc_content	http://exac.broadinstitute.org	Gene GC-content (ExAC)
ExAC_complexity	http://exac.broadinstitute.org	Sequence complexity (ExAC)
ExAC_cds_len	http://exac.broadinstitute.org	Gene coding transcript length (ExAC)
ExAC_gene_length	http://exac.broadinstitute.org	Length of a gene coding sequence (ExAC)
ExAC_num_targ	http://exac.broadinstitute.org	Number of targets (ExAC)
ExAC_segdups	http://exac.broadinstitute.org	Segment duplications (ExAC)
ExAC_dip	http://exac.broadinstitute.org
ExAC_del	http://exac.broadinstitute.org	Deletions (ExAC)
ExAC_dup	http://exac.broadinstitute.org	Duplications (ExAC)
ExAC_del.sing	http://exac.broadinstitute.org
ExAC_dup.sing	http://exac.broadinstitute.org
ExAC_del.sing.score	http://exac.broadinstitute.org
ExAC_dup.sing.score	http://exac.broadinstitute.org
ExAC_del.score	http://exac.broadinstitute.org	Deletions score (ExAC)
ExAC_dup.score	http://exac.broadinstitute.org	Duplications score (ExAC)
ExAC_cnv.score	http://exac.broadinstitute.org	Copy Number Variants score (ExAC)
ExAC_flag	http://exac.broadinstitute.org	boolean - if mean of all ExAC features >= 0.5, 1, otherwise 0
Gene_Name	https://www.genenames.org/	Gene names mapped based on HGNC (HUGO Gene Nomenclature Committee)
		Genes classification according to the Full Spectrum of Intolerance to Loss-of-function (FUSIL) used to identify genes associated with disease. Genes in these bins range from more to less essential. Genes are ascertain to a FUSIL bin by cross comparing viability and phenotyping data from knockout IMPC mice with human cell essentiality scores from the Cancer Dependency map. In this way, genes can b…
MouseGenes_Essential	https://www.mousephenotype.org/understand/data-collections/essential-genes-portal/	boolean denoting mouse essential gene
MouseGenes_Non-essential	https://www.mousephenotype.org/understand/data-collections/essential-genes-portal/	boolean denoting mouse non essential gene
MouseGenes_Overexpressed_in_the_brain	https://www.mousephenotype.org/understand/data-collections/essential-genes-portal/
MouseGenes_GC%	https://www.mousephenotype.org/understand/data-collections/essential-genes-portal/	Gene GC-content
		LOEUF score: LOEUF stands for the "loss-of-function observed/expected upper bound fraction." It is a conservative estimate of the observed/expected ratio, based on the upper bound of a Poisson-derived confidence interval around the ratio. Low LOEUF scores indicate strong selection against predicted loss-of-function (pLoF) variation in a given gene, while high LOEUF scores suggest a relatively hig…
GnomAD_obs_lof	https://gnomad.broadinstitute.org/	observed probability of a gene being intolerant to LoF (the loss of function) variants
GnomAD_exp_lof	https://gnomad.broadinstitute.org/	expected probability of a gene being intolerant to LoF (the loss of function) variants
GnomAD_oe_lof	https://gnomad.broadinstitute.org/	LoF observed vs expected ratio
GnomAD_oe_lof_lower	https://gnomad.broadinstitute.org/	ratio of expected vs. observed probability of gene intolerance to LoF lower bound
GnomAD_oe_lof_upper	https://gnomad.broadinstitute.org/	ratio of expected vs. observed probability of gene intolerance to LoF upper bound
GnomAD_obs_mis	https://gnomad.broadinstitute.org/	Prob of observed missense variants
GnomAD_exp_mis	https://gnomad.broadinstitute.org/	Prob of expected missense variants
GnomAD_oe_mis	https://gnomad.broadinstitute.org/	ratio of expected vs. observed probability of missense variants
GnomAD_oe_mis_lower	https://gnomad.broadinstitute.org/	ratio of expected vs. observed probability of missense variants lower bound fraction
GnomAD_oe_mis_upper	https://gnomad.broadinstitute.org/	ratio of expected vs. observed probability of missense variants upper bound fraction
GnomAD_lof_z	https://gnomad.broadinstitute.org/	Corrected LoF z-score
GnomAD_mis_z	https://gnomad.broadinstitute.org/	Corrected Missense z-score
GnomAD_pLI	https://gnomad.broadinstitute.org/	pLI score - Probability of loss function intolerance Dichotomous metric (>0.9 LoF constrained); probability of being intolerant of a single loss-of-function variant (like haploinsufficient genes, observed ~ 0.1*expected); https://static-content.springer.com/esm/art%3A10.1038%2Fnature19057/MediaObjects/41586_2016_BFnature19057_MOESM240_ESM.pdf - "Creation of pLI" p. 32
GnomAD_pRec	https://gnomad.broadinstitute.org/	Probability of being intolerant of homozygous but not heterozygous LOF variants
GnomAD_pNull	https://gnomad.broadinstitute.org/	probability of being completely tolerant of loss of function variation (observed = expected)
GenicIntolerance_RVIS	http://genic-intolerance.org/	Residual Variation Intolerance Score
GenicIntolerance_LoF_FDR_ExAC	http://genic-intolerance.org/	the loss-of-function (LoF) deficiency measure; A gene's corresponding FDR p-value for preferential LoF depletion among the ExAC population. Lower FDR corresponds with genes that are increasingly depleted of LoF variants We took each gene's missense, synonymous and loss-of-function mutation rates (See: Exome Aggregation Consortium et al., 2016 (pre-print publication)) to calculate the gene’s expec…
GenicIntolerance_RVIS_ExAC	http://genic-intolerance.org/	ExAC-based RVIS
GenicIntolerance_geneCov_ExACv2	http://genic-intolerance.org/	Gene body coverage
GenicIntolerance_RVIS_ExACv2	http://genic-intolerance.org/	ExAC version2-based RVIS
GenicIntolerance_MTR_ExACv2	http://genic-intolerance.org/	Missense Torelance Ratio
GWAS_hits	https://www.ebi.ac.uk/gwas/home	Disease/Traits hits that achieved genome-wide significance
GWAS_max_P_VALUE	https://www.ebi.ac.uk/gwas/home	Gene max p-value - P-VALUE*: Reported p-value for strongest SNP risk allele (linked to dbGaP Association Browser). Note that p-values are rounded to 1 significant digit (for example, a published p-value of 4.8 x 10-7 is rounded to 5 x 10-7).
GWAS_min_P_VALUE	https://www.ebi.ac.uk/gwas/home	Gene min p-value - P-VALUE*: Reported p-value for strongest SNP risk allele (linked to dbGaP Association Browser). Note that p-values are rounded to 1 significant digit (for example, a published p-value of 4.8 x 10-7 is rounded to 5 x 10-7).
GWAS_max_OR	https://www.ebi.ac.uk/gwas/home	Gene max OR value - OR or BETA*: Reported odds ratio or beta-coefficient associated with strongest SNP risk allele. Note that if an OR <1 is reported this is inverted, along with the reported allele, so that all ORs included in the Catalog are >1. Appropriate unit and increase/decrease are included for beta coefficients.
GWAS_min_OR	https://www.ebi.ac.uk/gwas/home	Gene min OR value - OR or BETA*: Reported odds ratio or beta-coefficient associated with strongest SNP risk allele. Note that if an OR <1 is reported this is inverted, along with the reported allele, so that all ORs included in the Catalog are >1. Appropriate unit and increase/decrease are included for beta coefficients.
GWAS_tissue_trait_flag	https://www.ebi.ac.uk/gwas/home	boolean - if a gene hits > 0, then 1, otherwise 0
MGI_essential_gene	https://www.mousephenotype.org/understand/data-collections/essential-genes-portal/	boolean - if a human phenotype id consitutes a mouse lethal phenotype then 1, otherwise 0
drug_claim_name	http://www.dgidb.org/	The number of drug claims made against a target.
interaction_types	http://www.dgidb.org/	The number of different types of claims of interaction types a gene has.
DGIdb_interaction_types	https://www.dgidb.org/	Count of drug-gene interactions
		Counts of chemicals with a given interaction per gene; Chemical The name, symbol, CAS Registry Number, or MeSH accession ID (prefixed with “MESH:”) of a chemical involved in an interaction. Synonyms are also matched. To limit your search to official names, use the “name:” prefix. Examples: dioxin, name:mercury, 1746-01-6, MESH:D001151 CTD's chemical vocabulary consists of a subset of the Medical …
ctd_affects^abundance	http://ctdbase.org/	^
ctd_affects^acetylation	http://ctdbase.org/	^
ctd_affects^activity	http://ctdbase.org/	^
ctd_affects^binding	http://ctdbase.org/	^
ctd_affects^chemical synthesis	http://ctdbase.org/	^
ctd_affects^cleavage	http://ctdbase.org/	^
ctd_affects^cotreatment	http://ctdbase.org/	^
ctd_affects^expression	http://ctdbase.org/	^
ctd_affects^folding	http://ctdbase.org/	^
ctd_affects^localization	http://ctdbase.org/	^
ctd_affects^metabolic processing	http://ctdbase.org/	^
ctd_affects^methylation	http://ctdbase.org/	^
ctd_affects^phosphorylation	http://ctdbase.org/	^
ctd_affects^reaction	http://ctdbase.org/	^
ctd_affects^response to substance	http://ctdbase.org/	^
ctd_affects^secretion	http://ctdbase.org/	^
ctd_affects^splicing	http://ctdbase.org/	^
ctd_affects^sumoylation	http://ctdbase.org/	^
ctd_affects^transport	http://ctdbase.org/	^
ctd_affects^uptake	http://ctdbase.org/	^
ctd_decreases^ADP-ribosylation	http://ctdbase.org/	^
ctd_decreases^abundance	http://ctdbase.org/	^
ctd_decreases^acetylation	http://ctdbase.org/	^
ctd_decreases^activity	http://ctdbase.org/	^
ctd_decreases^chemical synthesis	http://ctdbase.org/	^
ctd_decreases^cleavage	http://ctdbase.org/	^
ctd_decreases^degradation	http://ctdbase.org/	^
ctd_decreases^expression	http://ctdbase.org/	^
ctd_decreases^localization	http://ctdbase.org/	^
ctd_decreases^metabolic processing	http://ctdbase.org/	^
ctd_decreases^methylation	http://ctdbase.org/	^
ctd_decreases^phosphorylation	http://ctdbase.org/	^
ctd_decreases^reaction	http://ctdbase.org/	^
ctd_decreases^response to substance	http://ctdbase.org/	^
ctd_decreases^secretion	http://ctdbase.org/	^
ctd_decreases^stability	http://ctdbase.org/	^
ctd_decreases^sumoylation	http://ctdbase.org/	^
ctd_decreases^uptake	http://ctdbase.org/	^
ctd_increases^ADP-ribosylation	http://ctdbase.org/	^
ctd_increases^O-linked glycosylation	http://ctdbase.org/	^
ctd_increases^abundance	http://ctdbase.org/	^
ctd_increases^acetylation	http://ctdbase.org/	^
ctd_increases^activity	http://ctdbase.org/	^
ctd_increases^chemical synthesis	http://ctdbase.org/	^
ctd_increases^cleavage	http://ctdbase.org/	^
ctd_increases^degradation	http://ctdbase.org/	^
ctd_increases^export	http://ctdbase.org/	^
ctd_increases^expression	http://ctdbase.org/	^
ctd_increases^hydrolysis	http://ctdbase.org/	^
ctd_increases^hydroxylation	http://ctdbase.org/	^
ctd_increases^import	http://ctdbase.org/	^
ctd_increases^localization	http://ctdbase.org/	^
ctd_increases^metabolic processing	http://ctdbase.org/	^
ctd_increases^methylation	http://ctdbase.org/	^
ctd_increases^mutagenesis	http://ctdbase.org/	^
ctd_increases^oxidation	http://ctdbase.org/	^
ctd_increases^phosphorylation	http://ctdbase.org/	^
ctd_increases^reaction	http://ctdbase.org/	^
ctd_increases^reduction	http://ctdbase.org/	^
ctd_increases^response to substance	http://ctdbase.org/	^
ctd_increases^secretion	http://ctdbase.org/	^
ctd_increases^stability	http://ctdbase.org/	^
ctd_increases^sumoylation	http://ctdbase.org/	^
ctd_increases^transport	http://ctdbase.org/	^
ctd_increases^ubiquitination	http://ctdbase.org/	^
ctd_increases^uptake	http://ctdbase.org/	^
ctd_uniqueInteractions	http://ctdbase.org/	number of unique chemial-gene ineractions observed for a given gene
ctd_otherInteractionsCount	http://ctdbase.org/	Count of chemicals with less frequent interactions ( below 50th percentile)
		Boolean - flag if a given pahtway association is present for a gene
ctd_ARMS-mediated activation	http://ctdbase.org/	^
ctd_Activation of HOX genes during differentiation	http://ctdbase.org/	^
ctd_Activation of anterior HOX genes in hindbrain development during early embryogenesis	http://ctdbase.org/	^
ctd_Adaptive Immune System	http://ctdbase.org/	^
ctd_Adrenergic signaling in cardiomyocytes	http://ctdbase.org/	^
ctd_Alcoholism	http://ctdbase.org/	^
ctd_Alzheimer's disease	http://ctdbase.org/	^
ctd_Antigen processing: Ubiquitination & Proteasome degradation	http://ctdbase.org/	^
ctd_Apelin signaling pathway	http://ctdbase.org/	^
ctd_Apoptosis	http://ctdbase.org/	^
ctd_Asparagine N-linked glycosylation	http://ctdbase.org/	^
ctd_Autophagy - animal	http://ctdbase.org/	^
ctd_Axon guidance	http://ctdbase.org/	^
ctd_Beta-catenin independent WNT signaling	http://ctdbase.org/	^
ctd_Biological oxidations	http://ctdbase.org/	^
ctd_Breast cancer	http://ctdbase.org/	^
ctd_C-type lectin receptors (CLRs)	http://ctdbase.org/	^
ctd_Calcium signaling pathway	http://ctdbase.org/	^
ctd_Cap-dependent Translation Initiation	http://ctdbase.org/	^
ctd_Cardiac conduction	http://ctdbase.org/	^
ctd_Cell Cycle	http://ctdbase.org/	^
ctd_Cell Cycle Checkpoints	http://ctdbase.org/	^
ctd_Cell Cycle, Mitotic	http://ctdbase.org/	^
ctd_Cell adhesion molecules (CAMs)	http://ctdbase.org/	^
ctd_Cell cycle	http://ctdbase.org/	^
ctd_Cell surface interactions at the vascular wall	http://ctdbase.org/	^
ctd_Cell-Cell communication	http://ctdbase.org/	^
ctd_Cellular Senescence	http://ctdbase.org/	^
ctd_Cellular responses to stress	http://ctdbase.org/	^
ctd_Chemokine signaling pathway	http://ctdbase.org/	^
ctd_Chromatin modifying enzymes	http://ctdbase.org/	^
ctd_Chromatin organization	http://ctdbase.org/	^
ctd_Cilium Assembly	http://ctdbase.org/	^
ctd_Class A/1 (Rhodopsin-like receptors)	http://ctdbase.org/	^
ctd_Class I MHC mediated antigen processing & presentation	http://ctdbase.org/	^
ctd_Clathrin-mediated endocytosis	http://ctdbase.org/	^
ctd_Cytokine Signaling in Immune system	http://ctdbase.org/	^
ctd_Cytokine-cytokine receptor interaction	http://ctdbase.org/	^
ctd_DAP12 interactions	http://ctdbase.org/	^
ctd_DAP12 signaling	http://ctdbase.org/	^
ctd_DNA Double-Strand Break Repair	http://ctdbase.org/	^
ctd_DNA Repair	http://ctdbase.org/	^
ctd_Deubiquitination	http://ctdbase.org/	^
ctd_Developmental Biology	http://ctdbase.org/	^
ctd_Disease	http://ctdbase.org/	^
ctd_Diseases of signal transduction	http://ctdbase.org/	^
ctd_Dopaminergic synapse	http://ctdbase.org/	^
ctd_Downstream signal transduction	http://ctdbase.org/	^
ctd_Downstream signaling events of B Cell Receptor (BCR)	http://ctdbase.org/	^
ctd_ER to Golgi Anterograde Transport	http://ctdbase.org/	^
ctd_Endocytosis	http://ctdbase.org/	^
ctd_Epigenetic regulation of gene expression	http://ctdbase.org/	^
ctd_Epstein-Barr virus infection	http://ctdbase.org/	^
ctd_Eukaryotic Translation Initiation	http://ctdbase.org/	^
ctd_Extracellular matrix organization	http://ctdbase.org/	^
ctd_FCERI mediated MAPK activation	http://ctdbase.org/	^
ctd_Factors involved in megakaryocyte development and platelet production	http://ctdbase.org/	^
ctd_Fatty acid, triacylglycerol, and ketone body metabolism	http://ctdbase.org/	^
ctd_Fc epsilon receptor (FCERI) signaling	http://ctdbase.org/	^
ctd_Fluid shear stress and atherosclerosis	http://ctdbase.org/	^
ctd_Focal adhesion	http://ctdbase.org/	^
ctd_FoxO signaling pathway	http://ctdbase.org/	^
ctd_Frs2-mediated activation	http://ctdbase.org/	^
ctd_G alpha (i) signalling events	http://ctdbase.org/	^
ctd_G alpha (q) signalling events	http://ctdbase.org/	^
ctd_G alpha (s) signalling events	http://ctdbase.org/	^
ctd_G2/M Checkpoints	http://ctdbase.org/	^
ctd_G2/M Transition	http://ctdbase.org/	^
ctd_GAB1 signalosome	http://ctdbase.org/	^
ctd_GPCR downstream signaling	http://ctdbase.org/	^
ctd_GPCR ligand binding	http://ctdbase.org/	^
ctd_GRB2 events in EGFR signaling	http://ctdbase.org/	^
ctd_Gastrin-CREB signalling pathway via PKC and MAPK	http://ctdbase.org/	^
ctd_Gene Expression	http://ctdbase.org/	^
ctd_Gene Silencing by RNA	http://ctdbase.org/	^
ctd_Generic Transcription Pathway	http://ctdbase.org/	^
ctd_Glycerophospholipid biosynthesis	http://ctdbase.org/	^
ctd_Glycosaminoglycan metabolism	http://ctdbase.org/	^
ctd_HATs acetylate histones	http://ctdbase.org/	^
ctd_HDR through Homologous Recombination (HR) or Single Strand Annealing (SSA)	http://ctdbase.org/	^
ctd_HIV Infection	http://ctdbase.org/	^
ctd_HIV Life Cycle	http://ctdbase.org/	^
ctd_HTLV-I infection	http://ctdbase.org/	^
ctd_Hemostasis	http://ctdbase.org/	^
ctd_Hepatitis B	http://ctdbase.org/	^
ctd_Hepatitis C	http://ctdbase.org/	^
ctd_Herpes simplex infection	http://ctdbase.org/	^
ctd_Hippo signaling pathway	http://ctdbase.org/	^
ctd_Homology Directed Repair	http://ctdbase.org/	^
ctd_Host Interactions of HIV factors	http://ctdbase.org/	^
ctd_Huntington's disease	http://ctdbase.org/	^
ctd_IGF1R signaling cascade	http://ctdbase.org/	^
ctd_IRS-mediated signalling	http://ctdbase.org/	^
ctd_IRS-related events triggered by IGF1R	http://ctdbase.org/	^
ctd_Immune System	http://ctdbase.org/	^
ctd_Immunoregulatory interactions between a Lymphoid and a non-Lymphoid cell	http://ctdbase.org/	^
ctd_Infectious disease	http://ctdbase.org/	^
ctd_Influenza A	http://ctdbase.org/	^
ctd_Influenza Infection	http://ctdbase.org/	^
ctd_Influenza Life Cycle	http://ctdbase.org/	^
ctd_Influenza Viral RNA Transcription and Replication	http://ctdbase.org/	^
ctd_Innate Immune System	http://ctdbase.org/	^
ctd_Insulin receptor signalling cascade	http://ctdbase.org/	^
ctd_Insulin signaling pathway	http://ctdbase.org/	^
ctd_Interferon Signaling	http://ctdbase.org/	^
ctd_Interleukin receptor SHC signaling	http://ctdbase.org/	^
ctd_Interleukin-2 signaling	http://ctdbase.org/	^
ctd_Interleukin-3, 5 and GM-CSF signaling	http://ctdbase.org/	^
ctd_Intra-Golgi and retrograde Golgi-to-ER traffic	http://ctdbase.org/	^
ctd_Ion channel transport	http://ctdbase.org/	^
ctd_Jak-STAT signaling pathway	http://ctdbase.org/	^
ctd_Keratinization	http://ctdbase.org/	^
ctd_Late Phase of HIV Life Cycle	http://ctdbase.org/	^
ctd_M Phase	http://ctdbase.org/	^
ctd_MAPK family signaling cascades	http://ctdbase.org/	^
ctd_MAPK signaling pathway	http://ctdbase.org/	^
ctd_MAPK1/MAPK3 signaling	http://ctdbase.org/	^
ctd_Major pathway of rRNA processing in the nucleolus and cytosol	http://ctdbase.org/	^
ctd_Measles	http://ctdbase.org/	^
ctd_Membrane Trafficking	http://ctdbase.org/	^
ctd_Metabolic pathways	http://ctdbase.org/	^
ctd_Metabolism	http://ctdbase.org/	^
ctd_Metabolism of amino acids and derivatives	http://ctdbase.org/	^
ctd_Metabolism of carbohydrates	http://ctdbase.org/	^
ctd_Metabolism of lipids and lipoproteins	http://ctdbase.org/	^
ctd_Metabolism of proteins	http://ctdbase.org/	^
ctd_Metabolism of vitamins and cofactors	http://ctdbase.org/	^
ctd_MicroRNAs in cancer	http://ctdbase.org/	^
ctd_Mitotic Anaphase	http://ctdbase.org/	^
ctd_Mitotic G1-G1/S phases	http://ctdbase.org/	^
ctd_Mitotic G2-G2/M phases	http://ctdbase.org/	^
ctd_Mitotic Metaphase and Anaphase	http://ctdbase.org/	^
ctd_Mitotic Prophase	http://ctdbase.org/	^
ctd_Muscle contraction	http://ctdbase.org/	^
ctd_NCAM signaling for neurite out-growth	http://ctdbase.org/	^
ctd_NGF signalling via TRKA from the plasma membrane	http://ctdbase.org/	^
ctd_NOD-like receptor signaling pathway	http://ctdbase.org/	^
ctd_Natural killer cell mediated cytotoxicity	http://ctdbase.org/	^
ctd_Neuroactive ligand-receptor interaction	http://ctdbase.org/	^
ctd_Neuronal System	http://ctdbase.org/	^
ctd_Neurotransmitter Receptor Binding And Downstream Transmission In The Postsynaptic Cell	http://ctdbase.org/	^
ctd_Neutrophil degranulation	http://ctdbase.org/	^
ctd_Non-alcoholic fatty liver disease (NAFLD)	http://ctdbase.org/	^
ctd_Olfactory Signaling Pathway	http://ctdbase.org/	^
ctd_Olfactory transduction	http://ctdbase.org/	^
ctd_Oocyte meiosis	http://ctdbase.org/	^
ctd_Organelle biogenesis and maintenance	http://ctdbase.org/	^
ctd_Osteoclast differentiation	http://ctdbase.org/	^
ctd_Oxidative Stress Induced Senescence	http://ctdbase.org/	^
ctd_Oxidative phosphorylation	http://ctdbase.org/	^
ctd_Oxytocin signaling pathway	http://ctdbase.org/	^
ctd_PI3K-Akt signaling pathway	http://ctdbase.org/	^
ctd_PI3K/AKT activation	http://ctdbase.org/	^
ctd_PIP3 activates AKT signaling	http://ctdbase.org/	^
ctd_PPARA activates gene expression	http://ctdbase.org/	^
ctd_Parkinson's disease	http://ctdbase.org/	^
ctd_Pathways in cancer	http://ctdbase.org/	^
ctd_Peptide ligand-binding receptors	http://ctdbase.org/	^
ctd_Phagosome	http://ctdbase.org/	^
ctd_Phospholipase D signaling pathway	http://ctdbase.org/	^
ctd_Phospholipid metabolism	http://ctdbase.org/	^
ctd_Platelet activation, signaling and aggregation	http://ctdbase.org/	^
ctd_Platelet degranulation	http://ctdbase.org/	^
ctd_Post-translational protein modification	http://ctdbase.org/	^
ctd_Processing of Capped Intron-Containing Pre-mRNA	http://ctdbase.org/	^
ctd_Programmed Cell Death	http://ctdbase.org/	^
ctd_Prolonged ERK activation events	http://ctdbase.org/	^
ctd_Protein processing in endoplasmic reticulum	http://ctdbase.org/	^
ctd_Proteoglycans in cancer	http://ctdbase.org/	^
ctd_Purine metabolism	http://ctdbase.org/	^
ctd_RAF/MAP kinase cascade	http://ctdbase.org/	^
ctd_RET signaling	http://ctdbase.org/	^
ctd_RHO GTPase Effectors	http://ctdbase.org/	^
ctd_RNA Polymerase I, RNA Polymerase III, and Mitochondrial Transcription	http://ctdbase.org/	^
ctd_RNA Polymerase II Transcription	http://ctdbase.org/	^
ctd_RNA transport	http://ctdbase.org/	^
ctd_Rap1 signaling pathway	http://ctdbase.org/	^
ctd_Ras signaling pathway	http://ctdbase.org/	^
ctd_Regulation of TP53 Activity	http://ctdbase.org/	^
ctd_Regulation of actin cytoskeleton	http://ctdbase.org/	^
ctd_Regulation of lipid metabolism by Peroxisome proliferator-activated receptor alpha (PPARalpha)	http://ctdbase.org/	^
ctd_Respiratory electron transport, ATP synthesis by chemiosmotic coupling, and heat production by uncoupling proteins.	http://ctdbase.org/	^
ctd_Response to elevated platelet cytosolic Ca2+	http://ctdbase.org/	^
ctd_Rho GTPase cycle	http://ctdbase.org/	^
ctd_Ribosome	http://ctdbase.org/	^
ctd_Role of LAT2/NTAL/LAB on calcium mobilization	http://ctdbase.org/	^
ctd_S Phase	http://ctdbase.org/	^
ctd_SHC1 events in EGFR signaling	http://ctdbase.org/	^
ctd_SLC-mediated transmembrane transport	http://ctdbase.org/	^
ctd_SOS-mediated signalling	http://ctdbase.org/	^
ctd_Separation of Sister Chromatids	http://ctdbase.org/	^
ctd_Signal Transduction	http://ctdbase.org/	^
ctd_Signaling by EGFR	http://ctdbase.org/	^
ctd_Signaling by GPCR	http://ctdbase.org/	^
ctd_Signaling by Hedgehog	http://ctdbase.org/	^
ctd_Signaling by Insulin receptor	http://ctdbase.org/	^
ctd_Signaling by Interleukins	http://ctdbase.org/	^
ctd_Signaling by Leptin	http://ctdbase.org/	^
ctd_Signaling by PDGF	http://ctdbase.org/	^
ctd_Signaling by Rho GTPases	http://ctdbase.org/	^
ctd_Signaling by SCF-KIT	http://ctdbase.org/	^
ctd_Signaling by Type 1 Insulin-like Growth Factor 1 Receptor (IGF1R)	http://ctdbase.org/	^
ctd_Signaling by VEGF	http://ctdbase.org/	^
ctd_Signaling by Wnt	http://ctdbase.org/	^
ctd_Signaling by the B Cell Receptor (BCR)	http://ctdbase.org/	^
ctd_Signaling pathways regulating pluripotency of stem cells	http://ctdbase.org/	^
ctd_Signalling by NGF	http://ctdbase.org/	^
ctd_Signalling to ERKs	http://ctdbase.org/	^
ctd_Signalling to RAS	http://ctdbase.org/	^
ctd_Signalling to p38 via RIT and RIN	http://ctdbase.org/	^
ctd_Spliceosome	http://ctdbase.org/	^
ctd_Systemic lupus erythematosus	http://ctdbase.org/	^
ctd_TCF dependent signaling in response to WNT	http://ctdbase.org/	^
ctd_The citric acid (TCA) cycle and respiratory electron transport	http://ctdbase.org/	^
ctd_Tight junction	http://ctdbase.org/	^
ctd_Toll Like Receptor 4 (TLR4) Cascade	http://ctdbase.org/	^
ctd_Toll-Like Receptors Cascades	http://ctdbase.org/	^
ctd_Transcriptional Regulation by TP53	http://ctdbase.org/	^
ctd_Transcriptional misregulation in cancer	http://ctdbase.org/	^
ctd_Translation	http://ctdbase.org/	^
ctd_Transmembrane transport of small molecules	http://ctdbase.org/	^
ctd_Transmission across Chemical Synapses	http://ctdbase.org/	^
ctd_Transport to the Golgi and subsequent modification	http://ctdbase.org/	^
ctd_Tuberculosis	http://ctdbase.org/	^
ctd_Ub-specific processing proteases	http://ctdbase.org/	^
ctd_Ubiquitin mediated proteolysis	http://ctdbase.org/	^
ctd_VEGFA-VEGFR2 Pathway	http://ctdbase.org/	^
ctd_VEGFR2 mediated cell proliferation	http://ctdbase.org/	^
ctd_Vesicle-mediated transport	http://ctdbase.org/	^
ctd_Viral carcinogenesis	http://ctdbase.org/	^
ctd_Wnt signaling pathway	http://ctdbase.org/	^
ctd_cAMP signaling pathway	http://ctdbase.org/	^
ctd_cGMP-PKG signaling pathway	http://ctdbase.org/	^
ctd_mRNA Splicing	http://ctdbase.org/	^
ctd_mRNA Splicing - Major Pathway	http://ctdbase.org/	^
ctd_mTOR signaling pathway	http://ctdbase.org/	^
ctd_rRNA processing	http://ctdbase.org/	^
ctd_rRNA processing in the nucleus and cytosol	http://ctdbase.org/	^
ctd_otherPathways	http://ctdbase.org/	count of other pathway associations (those below 90th percentile of all the associations) observed for a given gene
INTERPRO		Classification of protein families - gene assignment according to its protein membership to domain, family and super family (boolean features); d denotes domain, f denotes family, sf denoted super family of proteins
IPR_d_AAA+ ATPase domain	https://www.ebi.ac.uk/interpro/	^
IPR_d_Ankyrin repeat-containing domain	https://www.ebi.ac.uk/interpro/	^
IPR_d_BTB/POZ domain	https://www.ebi.ac.uk/interpro/	^
IPR_d_C2 domain	https://www.ebi.ac.uk/interpro/	^
IPR_d_Cadherin-like	https://www.ebi.ac.uk/interpro/	^
IPR_d_EF-hand domain	https://www.ebi.ac.uk/interpro/	^
IPR_d_EGF-like calcium-binding domain	https://www.ebi.ac.uk/interpro/	^
IPR_d_EGF-like domain	https://www.ebi.ac.uk/interpro/	^
IPR_d_Fibronectin type III	https://www.ebi.ac.uk/interpro/	^
IPR_d_GPCR, rhodopsin-like, 7TM	https://www.ebi.ac.uk/interpro/	^
IPR_d_Homeobox domain	https://www.ebi.ac.uk/interpro/	^
IPR_d_Immunoglobulin I-set	https://www.ebi.ac.uk/interpro/	^
IPR_d_Immunoglobulin V-set domain	https://www.ebi.ac.uk/interpro/	^
IPR_d_Immunoglobulin subtype	https://www.ebi.ac.uk/interpro/	^
IPR_d_Immunoglobulin subtype 2	https://www.ebi.ac.uk/interpro/	^
IPR_d_Immunoglobulin-like domain	https://www.ebi.ac.uk/interpro/	^
IPR_d_Krueppel-associated box	https://www.ebi.ac.uk/interpro/	^
IPR_d_Myc-type, basic helix-loop-helix (bHLH) domain	https://www.ebi.ac.uk/interpro/	^
IPR_d_PDZ domain	https://www.ebi.ac.uk/interpro/	^
IPR_d_Pleckstrin homology domain	https://www.ebi.ac.uk/interpro/	^
IPR_d_Protein kinase domain	https://www.ebi.ac.uk/interpro/	^
IPR_d_RNA recognition motif domain	https://www.ebi.ac.uk/interpro/	^
IPR_d_SH2 domain	https://www.ebi.ac.uk/interpro/	^
IPR_d_SH3 domain	https://www.ebi.ac.uk/interpro/	^
IPR_d_Serine proteases, trypsin domain	https://www.ebi.ac.uk/interpro/	^
IPR_d_Serine-threonine/tyrosine-protein kinase, catalytic domain	https://www.ebi.ac.uk/interpro/	^
IPR_d_Small GTP-binding protein domain	https://www.ebi.ac.uk/interpro/	^
IPR_d_Tetratricopeptide repeat-containing domain	https://www.ebi.ac.uk/interpro/	^
IPR_d_WD40-repeat-containing domain	https://www.ebi.ac.uk/interpro/	^
IPR_d_Zinc finger C2H2-type	https://www.ebi.ac.uk/interpro/	^
IPR_d_Zinc finger, RING-type	https://www.ebi.ac.uk/interpro/	^
IPR_f_Actin family	https://www.ebi.ac.uk/interpro/	^
IPR_f_BTB-kelch protein	https://www.ebi.ac.uk/interpro/	^
IPR_f_Cytochrome P450	https://www.ebi.ac.uk/interpro/	^
IPR_f_Cytochrome P450, E-class, group I	https://www.ebi.ac.uk/interpro/	^
IPR_f_G protein-coupled receptor, rhodopsin-like	https://www.ebi.ac.uk/interpro/	^
IPR_f_GPCR, family 2, secretin-like	https://www.ebi.ac.uk/interpro/	^
IPR_f_Keratin-associated protein	https://www.ebi.ac.uk/interpro/	^
IPR_f_Major facilitator superfamily	https://www.ebi.ac.uk/interpro/	^
IPR_f_Major facilitator, sugar transporter-like	https://www.ebi.ac.uk/interpro/	^
IPR_f_Neurotransmitter-gated ion-channel	https://www.ebi.ac.uk/interpro/	^
IPR_f_Nuclear hormone receptor	https://www.ebi.ac.uk/interpro/	^
IPR_f_Olfactory receptor	https://www.ebi.ac.uk/interpro/	^
IPR_f_P-type ATPase	https://www.ebi.ac.uk/interpro/	^
IPR_f_PMP-22/EMP/MP20/Claudin superfamily	https://www.ebi.ac.uk/interpro/	^
IPR_f_Peptidase S1A, chymotrypsin family	https://www.ebi.ac.uk/interpro/	^
IPR_f_Serpin family	https://www.ebi.ac.uk/interpro/	^
IPR_f_Short-chain dehydrogenase/reductase SDR	https://www.ebi.ac.uk/interpro/	^
IPR_f_Small GTPase	https://www.ebi.ac.uk/interpro/	^
IPR_f_Small GTPase superfamily, Ras-type	https://www.ebi.ac.uk/interpro/	^
IPR_f_Transforming growth factor-beta-related	https://www.ebi.ac.uk/interpro/	^
IPR_sf_Alpha/Beta hydrolase fold	https://www.ebi.ac.uk/interpro/	^
IPR_sf_Ankyrin repeat-containing domain superfamily	https://www.ebi.ac.uk/interpro/	^
IPR_sf_Armadillo-like helical	https://www.ebi.ac.uk/interpro/	^
IPR_sf_Armadillo-type fold	https://www.ebi.ac.uk/interpro/	^
IPR_sf_C-type lectin fold	https://www.ebi.ac.uk/interpro/	^
IPR_sf_C-type lectin-like/link domain superfamily	https://www.ebi.ac.uk/interpro/	^
IPR_sf_C2 domain superfamily	https://www.ebi.ac.uk/interpro/	^
IPR_sf_Cadherin-like superfamily	https://www.ebi.ac.uk/interpro/	^
IPR_sf_Concanavalin A-like lectin/glucanase domain superfamily	https://www.ebi.ac.uk/interpro/	^
IPR_sf_EF-hand domain pair	https://www.ebi.ac.uk/interpro/	^
IPR_sf_Fibronectin type III superfamily	https://www.ebi.ac.uk/interpro/	^
IPR_sf_Growth factor receptor cysteine-rich domain superfamily	https://www.ebi.ac.uk/interpro/	^
IPR_sf_Helix-loop-helix DNA-binding domain superfamily	https://www.ebi.ac.uk/interpro/	^
IPR_sf_Homeobox-like domain superfamily	https://www.ebi.ac.uk/interpro/	^
IPR_sf_Immunoglobulin E-set	https://www.ebi.ac.uk/interpro/	^
IPR_sf_Immunoglobulin-like domain superfamily	https://www.ebi.ac.uk/interpro/	^
IPR_sf_Immunoglobulin-like fold	https://www.ebi.ac.uk/interpro/	^
IPR_sf_KRAB domain superfamily	https://www.ebi.ac.uk/interpro/	^
IPR_sf_Leucine-rich repeat domain superfamily	https://www.ebi.ac.uk/interpro/	^
IPR_sf_MFS transporter superfamily	https://www.ebi.ac.uk/interpro/	^
IPR_sf_NAD(P)-binding domain superfamily	https://www.ebi.ac.uk/interpro/	^
IPR_sf_Nucleotide-binding alpha-beta plait domain superfamily	https://www.ebi.ac.uk/interpro/	^
IPR_sf_P-loop containing nucleoside triphosphate hydrolase	https://www.ebi.ac.uk/interpro/	^
IPR_sf_PDZ superfamily	https://www.ebi.ac.uk/interpro/	^
IPR_sf_PH-like domain superfamily	https://www.ebi.ac.uk/interpro/	^
IPR_sf_Papain-like cysteine peptidase superfamily	https://www.ebi.ac.uk/interpro/	^
IPR_sf_Peptidase S1, PA clan	https://www.ebi.ac.uk/interpro/	^
IPR_sf_Peptidase S1, PA clan, chymotrypsin-like fold	https://www.ebi.ac.uk/interpro/	^
IPR_sf_Protein kinase-like domain superfamily	https://www.ebi.ac.uk/interpro/	^
IPR_sf_RNA-binding domain superfamily	https://www.ebi.ac.uk/interpro/	^
IPR_sf_S-adenosyl-L-methionine-dependent methyltransferase	https://www.ebi.ac.uk/interpro/	^
IPR_sf_SH2 domain superfamily	https://www.ebi.ac.uk/interpro/	^
IPR_sf_SH3-like domain superfamily	https://www.ebi.ac.uk/interpro/	^
IPR_sf_SKP1/BTB/POZ domain superfamily	https://www.ebi.ac.uk/interpro/	^
IPR_sf_Sterile alpha motif/pointed domain superfamily	https://www.ebi.ac.uk/interpro/	^
IPR_sf_Tetratricopeptide-like helical domain superfamily	https://www.ebi.ac.uk/interpro/	^
IPR_sf_Thioredoxin-like superfamily	https://www.ebi.ac.uk/interpro/	^
IPR_sf_Ubiquitin-like domain superfamily	https://www.ebi.ac.uk/interpro/	^
IPR_sf_WD40-repeat-containing domain superfamily	https://www.ebi.ac.uk/interpro/	^
IPR_sf_WD40/YVTN repeat-like-containing domain superfamily	https://www.ebi.ac.uk/interpro/	^
IPR_sf_Winged helix DNA-binding domain superfamily	https://www.ebi.ac.uk/interpro/	^
IPR_sf_Winged helix-like DNA-binding domain superfamily	https://www.ebi.ac.uk/interpro/	^
IPR_sf_Zinc finger C2H2 superfamily	https://www.ebi.ac.uk/interpro/	^
IPR_sf_Zinc finger, FYVE/PHD-type	https://www.ebi.ac.uk/interpro/	^
IPR_sf_Zinc finger, RING/FYVE/PHD-type	https://www.ebi.ac.uk/interpro/	^
IPR_sf_von Willebrand factor A-like domain superfamily	https://www.ebi.ac.uk/interpro/	^
