# Supplementary material for: DrugnomeAI is an ensemble machine-learning framework for predicting druggability of candidate drug targets
Source: Commun Biol. 2022 Nov 24;5:1291. doi: 10.1038/s42003-022-04245-4 (PMC9700683; doi:10.1038/s42003-022-04245-4)
Supplement: Supplementary file 9 — Supplementary Data 6 [file 42003_2022_4245_MOESM9_ESM.xlsx]

## Sheet: OMIM Enrich DrugnomeAI-Tclin
Supplementary Data 6.1. Enrichment among genes associated with OMIM (Tclin-based predictions)
Interval	Success	Fisher's p-value	Fisher's log(p-value)	Fisher's odds-ratio	Fisher's log(odds-ratio)
0%-5%	506	6.0502e-110	-251.484	4.57541	1.5207
5%-10%	367	1.82043e-36	-82.294	2.45932	0.899887
10%-15%	355	6.7841e-32	-71.7681	2.32458	0.843539
15%-20%	349	1.54393e-29	-66.3406	2.2557	0.813459
20%-25%	302	3.06373e-15	-33.4191	1.7932	0.584003
25%-30%	292	9.08686e-13	-27.7268	1.70332	0.532582
30%-35%	285	4.00836e-11	-23.9401	1.63974	0.494539
35%-40%	237	0.00343367	-5.67413	1.25846	0.229892
40%-45%	230	0.0165531	-4.10118	1.20727	0.188361
45%-50%	208	0.516426	-0.660823	1.05205	0.0507393
50%-55%	165	0.00444768	-5.41537	0.78111	-0.24704
55%-60%	150	3.34759e-05	-10.3047	0.694039	-0.365227
60%-65%	138	1.88102e-07	-15.4863	0.627086	-0.466672
65%-70%	101	5.97726e-18	-39.6586	0.43413	-0.83441
70%-75%	103	3.49669e-17	-37.8921	0.444538	-0.810719
75%-80%	75	3.91166e-29	-65.411	0.310988	-1.168
80%-85%	51	1.86583e-43	-98.3875	0.204266	-1.58833
85%-90%	45	1.35e-47	-107.921	0.178951	-1.72064
90%-95%	26	6.8983e-64	-145.434	0.100747	-2.29514
95%-100%	16	6.99278e-75	-170.749	0.0611012	-2.79522

## Sheet: OMIM Enrich DrugnomeAI-Tier1
Supplementary Data 6.2. Enrichment among genes associated with OMIM (Tier1-based predictions)
Interval	Success	Fisher's p-value	Fisher's log(p-value)	Fisher's odds-ratio	Fisher's log(odds-ratio)
0%-5%	452	6.54984e-77	-175.42	3.60971	1.28363
5%-10%	391	1.84156e-46	-105.308	2.74722	1.01059
10%-15%	347	6.15369e-29	-64.9579	2.23792	0.805547
15%-20%	321	2.03207e-20	-45.3426	1.96952	0.677788
20%-25%	329	6.5898e-23	-51.0739	2.05168	0.718657
25%-30%	297	5.65429e-14	-30.5038	1.74789	0.558408
30%-35%	253	2.85664e-05	-10.4633	1.37788	0.320543
35%-40%	241	0.00114788	-6.76984	1.28823	0.25327
40%-45%	217	0.16759	-1.78623	1.11512	0.108959
45%-50%	208	0.516426	-0.660823	1.05205	0.0507393
50%-55%	161	0.00132853	-6.62368	0.757513	-0.277715
55%-60%	155	0.000215407	-8.44298	0.722636	-0.324849
60%-65%	121	1.66537e-11	-24.8184	0.536134	-0.623371
65%-70%	119	4.05863e-12	-26.2302	0.525086	-0.644192
70%-75%	98	6.09725e-19	-41.9413	0.419914	-0.867706
75%-80%	76	1.081e-28	-64.3945	0.31558	-1.15334
80%-85%	77	2.95088e-28	-63.3903	0.319814	-1.14002
85%-90%	54	2.14465e-41	-93.643	0.217427	-1.52589
90%-95%	47	3.41727e-46	-104.69	0.18742	-1.6744
95%-100%	37	3.84973e-54	-122.992	0.14537	-1.92847
