# Supplementary material for: DrugnomeAI is an ensemble machine-learning framework for predicting druggability of candidate drug targets
Source: Commun Biol. 2022 Nov 24;5:1291. doi: 10.1038/s42003-022-04245-4 (PMC9700683; doi:10.1038/s42003-022-04245-4)
Supplement: Supplementary file 10 — Supplementary Data 7 [file 42003_2022_4245_MOESM10_ESM.xlsx]

## Sheet: small molecules validation set
Supplementary Data 7.1. Enrichment of DrugnomeAI models overlap compared to other models based on Fisher's exact test (small molecules validation set)
	Comparision Model	Validation Dataset	pvalue	odds ratio
﻿DrugnomeAI-Tclin	TargetDB	Bucket 1	2.95623e-57	4.93863
DrugnomeAI-Tclin	TargetDB	Buckets 1-3	9.94471e-69	5.26033
DrugnomeAI-Tclin	TargetDB	Buckets 1-8	2.57524e-27	4.37983
DrugnomeAI-Tclin	Costa et al.	Bucket 1	1.36392e-40	3.63073
DrugnomeAI-Tclin	Costa et al.	Buckets 1-3	2.26125e-65	5.01281
DrugnomeAI-Tclin	Costa et al.	Buckets 1-8	2.35443e-73	9.24405
DrugnomeAI-Tclin	Yu et al.	Bucket 1	2.67191e-130	21.154
DrugnomeAI-Tclin	Yu et al.	Buckets 1-3	1.09e-156	18.8949
DrugnomeAI-Tclin	Yu et al.	Buckets 1-8	2.67645e-162	22.5
DrugnomeAI-Tier1	TargetDB	Bucket 1	8.60716e-20	2.60592
DrugnomeAI-Tier1	TargetDB	Buckets 1-3	4.6125e-28	2.85842
DrugnomeAI-Tier1	TargetDB	Buckets 1-8	9.5949e-19	3.09082
DrugnomeAI-Tier1	Costa et al.	Bucket 1	1.29471e-10	1.9158
DrugnomeAI-Tier1	Costa et al.	Buckets 1-3	6.53311e-26	2.72392
DrugnomeAI-Tier1	Costa et al.	Buckets 1-8	2.53539e-59	6.52347
DrugnomeAI-Tier1	Yu et al.	Bucket 1	2.43206e-71	11.1621
DrugnomeAI-Tier1	Yu et al.	Buckets 1-3	3.01843e-93	10.2673
DrugnomeAI-Tier1	Yu et al.	Buckets 1-8	1.69161e-142	15.8781

## Sheet: antibody validation set
Supplementary Data 7.2. Enrichment of DrugnomeAI models overlap compared to other models based on Fisher's exact test (antibody validation set)
	Comparision Model	Validation Dataset	pvalue	odds ratio
﻿DrugnomeAI-Tclin	TargetDB	Bucket 1	0.00406017	2.01732
DrugnomeAI-Tclin	TargetDB	Buckets 1-3	0.0293896	1.38843
DrugnomeAI-Tclin	TargetDB	Buckets 1-8	8.62893e-29	3.28192
DrugnomeAI-Tclin	Costa et al.	Bucket 1	0.00164878	2.18322
DrugnomeAI-Tclin	Costa et al.	Buckets 1-3	0.0196137	1.42278
DrugnomeAI-Tclin	Costa et al.	Buckets 1-8	0.423955	1.11182
DrugnomeAI-Tclin	Yu et al.	Bucket 1	1.08783e-16	inf
DrugnomeAI-Tclin	Yu et al.	Buckets 1-3	4.32033e-27	13.7706
DrugnomeAI-Tclin	Yu et al.	Buckets 1-8	1.73853e-84	7.18765
DrugnomeAI-Tier1	TargetDB	Bucket 1	0.0855651	1.58012
DrugnomeAI-Tier1	TargetDB	Buckets 1-3	0.006591	1.49321
DrugnomeAI-Tier1	TargetDB	Buckets 1-8	7.22986e-10	1.84206
DrugnomeAI-Tier1	Costa et al.	Bucket 1	0.0459878	1.71006
DrugnomeAI-Tier1	Costa et al.	Buckets 1-3	0.00407822	1.53015
DrugnomeAI-Tier1	Costa et al.	Buckets 1-8	3.49844e-05	0.624037
DrugnomeAI-Tier1	Yu et al.	Bucket 1	2.91916e-13	inf
DrugnomeAI-Tier1	Yu et al.	Buckets 1-3	1.84169e-29	14.8097
DrugnomeAI-Tier1	Yu et al.	Buckets 1-8	9.07234e-49	4.03425

## Sheet: King et al validation set
Supplementary Data 7.3. Enrichment of DrugnomeAI models overlap compared to other models based on Fisher's exact test (King et al validation set)
	Comparision Model	pvalue	odds ratio
﻿DrugnomeAI-Tclin	TargetDB	3.85903e-15	2.28998
DrugnomeAI-Tclin	Costa et al.	2.27104e-10	1.92242
DrugnomeAI-Tclin	Yu et al.	3.60313e-79	17.2403
DrugnomeAI-Tier1	TargetDB	4.95128e-11	2.02064
DrugnomeAI-Tier1	Costa et al.	4.42881e-07	1.69631
DrugnomeAI-Tier1	Yu et al.	9.40208e-70	15.2126
