# Supplementary material for: DrugnomeAI is an ensemble machine-learning framework for predicting druggability of candidate drug targets
Source: Commun Biol. 2022 Nov 24;5:1291. doi: 10.1038/s42003-022-04245-4 (PMC9700683; doi:10.1038/s42003-022-04245-4)
Supplement: Supplementary file 11 — Supplementary Data 8 [file 42003_2022_4245_MOESM11_ESM.xlsx]

## Sheet: small molecules validation set
Supplementary Data 8.1. Performance assessment on small molecules dataset
	OT tractability buckets	Total number of successes	Overlap	Max Phred	Avg Phred	AUC
DrugnomeAI Tclin	Bucket 1	612	503	500	319.385	154113
	Buckets 1-3	895	628	343.263	205.875	121184
	Buckets 1-8	5034	926	53.7904	19.4817	8963.79
DrugnomeAI Tier 1	Bucket 1	612	349	186.573	100.92	30804.3
	Buckets 1-3	895	480	171.291	79.1275	32071.4
	Buckets 1-8	5034	901	61.0818	46.5588	9449.45
TargetDB	Bucket 1	612	171	92.1082	52.5927	6810.01
	Buckets 1-3	895	245	99.6368	62.8284	12253
	Buckets 1-8	5034	756	109.635	52.4793	30949.5
Costa et al.	Bucket 1	612	219	93.167	41.1494	6561.91
	Buckets 1-3	895	254	103.462	46.9102	9026.21
	Buckets 1-8	5034	598	78.1019	30.134	11663.2
Yu et al.	Bucket 1	612	46	2.98837	0.4258	0
	Buckets 1-3	895	83	4.93819	1.34218	0
	Buckets 1-8	5034	381	10.1873	1.55681	0

## Sheet: antibody validation set
Supplementary Data 8.2. Performance assessment on antibody dataset
	OT tractability buckets	Total number of successes	Overlap	Max Phred	Avg Phred	AUC
DrugnomeAI Tclin	Bucket 1	63	53	18.8245	4.45316	16.9045
	Buckets 1-3	331	122	13.9886	3.25624	1.28207
	Buckets 1-8	9988	842	31.7059	13.9317	2436.31
DrugnomeAI Tier 1	Bucket 1	63	42	12.7493	6.27689	0
	Buckets 1-3	331	130	14.6374	5.41615	2.33
	Buckets 1-8	9988	753	33.3755	17.2747	4310.65
TargetDB	Bucket 1	63	27	35.2753	15.1882	154.98
	Buckets 1-3	331	91	57.0316	30.0202	1601.77
	Buckets 1-8	9988	626	14.5104	8.40294	11.58
Costa et al.	Bucket 1	63	25	70.6381	32.6581	558.341
	Buckets 1-3	331	89	112.429	57.7476	4068.56
	Buckets 1-8	9988	828	32.1001	15.6267	3625.12
Yu et al.	Bucket 1	63	0	0	0	0
	Buckets 1-3	331	10	6.18879	3.66707	0
	Buckets 1-8	9988	435	6.46068	0.112672	0

## Sheet: King et al validation set
Supplementary Data 8.3. Performance assessment on King et al dataset
	Total number of successes	Overlap	Max Phred	Avg Phred	AUC
drugnomeAI Tclin	2201	331	257.44	118.291	35134.5
drugnomeAI Tier 1	2201	304	122.805	49.3073	11281.9
TargetDB	2201	178	138.933	84.1371	12689.8
Costa et al.	2201	205	217.209	111.21	20254.4
Yu et al.	2201	28	1.88845	0.452222	0
