# Supplementary material for: DrugnomeAI is an ensemble machine-learning framework for predicting druggability of candidate drug targets
Source: Commun Biol. 2022 Nov 24;5:1291. doi: 10.1038/s42003-022-04245-4 (PMC9700683; doi:10.1038/s42003-022-04245-4)
Supplement: Supplementary file 12 — Supplementary Data 9 [file 42003_2022_4245_MOESM12_ESM.xlsx]

## Sheet: Data sources
Supplementary Data 9.1. Data sources description
Features Source	No. of features	Description
ExAC	19	all associated constraint scores that correspond to the canonical transcript, CNV Counts and Intolerance Scores + Gene Size
Mouse Genes	4	annotation for human orthologs of mouse genes that have been found to be essential for basic developmental functions and/or survival in both species
Genic Intolerance	6	genic-intolerance scores: Residual Variation Intolerance Score (RVIS) and Missense Tolerance Score (MTR)
GnomAD	15	Gene Intolerance related features
GWAS	6	Features related to disease/trait associated alleles of genes
MGI	1	linkange of human with mouse orthologs and their associated high-level mammalian phenotype descriptions and Ids; human phenotype correspondin to mouse lethal phenotype
Pharos	8	features related to druggabitlity and druggable genome
DGIdb	1	information on druggable genome - specifically gene-drug interation types
Reactome	2	information on molecules and their relations organized into biological pathways and processes
InWeb	4	human protein-protein interaction network data
CTDbase	307	Data on chemical-gene interactions and pathway associations
string_db	10	Protein and physical protein-protein interactions data
InterPro	97	Classification of protein families - gene assignment according to its protein membership to domain, family and super family
Omim	1	no of unique OMIM diseases associated with a gene
GTEx	1	Genotype-Tissue Expression

## Sheet: DrugnomeAI features
Supplementary Data 9.2. Final set of DrugnomeAI feattures
monoclonalCount
ppiCount
hpm_prot_spec
hpa_RNA_spec
hpa_prot_spec
GTEx_spec
uniprot_seq_len
DGIdb_interaction_types
Re_L1_seed_genes_overlap
Re_L2_seed_genes_overlap
in_web_L1_experimental_seed_genes_overlap
in_web_L2_experimental_seed_genes_overlap
in_web_L1_inferred_seed_genes_overlap
in_web_L2_inferred_seed_genes_overlap
ctd_affects^abundance
ctd_affects^acetylation
ctd_affects^activity
ctd_affects^binding
ctd_affects^chemical synthesis
ctd_affects^cleavage
ctd_affects^cotreatment
ctd_affects^expression
ctd_affects^folding
ctd_affects^localization
ctd_affects^metabolic processing
ctd_affects^methylation
ctd_affects^phosphorylation
ctd_affects^reaction
ctd_affects^response to substance
ctd_affects^secretion
ctd_affects^splicing
ctd_affects^sumoylation
ctd_affects^transport
ctd_affects^uptake
ctd_decreases^ADP-ribosylation
ctd_decreases^abundance
ctd_decreases^acetylation
ctd_decreases^activity
ctd_decreases^chemical synthesis
ctd_decreases^cleavage
ctd_decreases^degradation
ctd_decreases^localization
ctd_decreases^metabolic processing
ctd_decreases^methylation
ctd_decreases^reaction
ctd_decreases^response to substance
ctd_decreases^secretion
ctd_decreases^stability
ctd_decreases^sumoylation
ctd_decreases^uptake
ctd_increases^ADP-ribosylation
ctd_increases^O-linked glycosylation
ctd_increases^abundance
ctd_increases^acetylation
ctd_increases^activity
ctd_increases^chemical synthesis
ctd_increases^cleavage
ctd_increases^degradation
ctd_increases^export
ctd_increases^hydrolysis
ctd_increases^import
ctd_increases^methylation
ctd_increases^mutagenesis
ctd_increases^oxidation
ctd_increases^reduction
ctd_increases^response to substance
ctd_increases^stability
ctd_increases^sumoylation
ctd_increases^transport
ctd_increases^ubiquitination
ctd_increases^uptake
ctd_uniqueInteractions
ctd_otherInteractionsCount
ctd_ARMS-mediated activation
ctd_Activation of HOX genes during differentiation
ctd_Adaptive Immune System
ctd_Adrenergic signaling in cardiomyocytes
ctd_Alcoholism
ctd_Alzheimer's disease
ctd_Antigen processing: Ubiquitination & Proteasome degradation
ctd_Apelin signaling pathway
ctd_Apoptosis
ctd_Asparagine N-linked glycosylation
ctd_Autophagy - animal
ctd_Axon guidance
ctd_Beta-catenin independent WNT signaling
ctd_Biological oxidations
ctd_Breast cancer
ctd_C-type lectin receptors (CLRs)
ctd_Calcium signaling pathway
ctd_Cap-dependent Translation Initiation
ctd_Cardiac conduction
ctd_Cell Cycle
ctd_Cell Cycle Checkpoints
ctd_Cell adhesion molecules (CAMs)
ctd_Cell cycle
ctd_Cell surface interactions at the vascular wall
ctd_Cell-Cell communication
ctd_Cellular Senescence
ctd_Cellular responses to stress
ctd_Chemokine signaling pathway
ctd_Chromatin modifying enzymes
ctd_Cilium Assembly
ctd_Class A/1 (Rhodopsin-like receptors)
ctd_Clathrin-mediated endocytosis
ctd_Cytokine Signaling in Immune system
ctd_Cytokine-cytokine receptor interaction
ctd_DNA Double-Strand Break Repair
ctd_DNA Repair
ctd_Deubiquitination
ctd_Developmental Biology
ctd_Disease
ctd_Diseases of signal transduction
ctd_Dopaminergic synapse
ctd_Downstream signaling events of B Cell Receptor (BCR)
ctd_ER to Golgi Anterograde Transport
ctd_Endocytosis
ctd_Epigenetic regulation of gene expression
ctd_Epstein-Barr virus infection
ctd_Extracellular matrix organization
ctd_Factors involved in megakaryocyte development and platelet production
ctd_Fatty acid, triacylglycerol, and ketone body metabolism
ctd_Fluid shear stress and atherosclerosis
ctd_Focal adhesion
ctd_FoxO signaling pathway
ctd_G alpha (i) signalling events
ctd_G alpha (q) signalling events
ctd_G alpha (s) signalling events
ctd_G2/M Transition
ctd_GAB1 signalosome
ctd_GPCR downstream signaling
ctd_Gastrin-CREB signalling pathway via PKC and MAPK
ctd_Gene Expression
ctd_Gene Silencing by RNA
ctd_Generic Transcription Pathway
ctd_Glycerophospholipid biosynthesis
ctd_Glycosaminoglycan metabolism
ctd_HATs acetylate histones
ctd_HIV Infection
ctd_HIV Life Cycle
ctd_HTLV-I infection
ctd_Hemostasis
ctd_Hepatitis B
ctd_Hepatitis C
ctd_Herpes simplex infection
ctd_Hippo signaling pathway
ctd_Host Interactions of HIV factors
ctd_Huntington's disease
ctd_Immune System
ctd_Immunoregulatory interactions between a Lymphoid and a non-Lymphoid cell
ctd_Infectious disease
ctd_Influenza A
ctd_Influenza Infection
ctd_Innate Immune System
ctd_Insulin signaling pathway
ctd_Interferon Signaling
ctd_Intra-Golgi and retrograde Golgi-to-ER traffic
ctd_Ion channel transport
ctd_Jak-STAT signaling pathway
ctd_Keratinization
ctd_M Phase
ctd_MAPK signaling pathway
ctd_Major pathway of rRNA processing in the nucleolus and cytosol
ctd_Measles
ctd_Membrane Trafficking
ctd_Metabolic pathways
ctd_Metabolism
ctd_Metabolism of amino acids and derivatives
ctd_Metabolism of carbohydrates
ctd_Metabolism of lipids and lipoproteins
ctd_Metabolism of proteins
ctd_Metabolism of vitamins and cofactors
ctd_MicroRNAs in cancer
ctd_Mitotic G1-G1/S phases
ctd_Mitotic Prophase
ctd_NOD-like receptor signaling pathway
ctd_Natural killer cell mediated cytotoxicity
ctd_Neuroactive ligand-receptor interaction
ctd_Neuronal System
ctd_Neurotransmitter Receptor Binding And Downstream Transmission In The Postsynaptic Cell
ctd_Neutrophil degranulation
ctd_Non-alcoholic fatty liver disease (NAFLD)
ctd_Olfactory Signaling Pathway
ctd_Oocyte meiosis
ctd_Organelle biogenesis and maintenance
ctd_Osteoclast differentiation
ctd_Oxidative Stress Induced Senescence
ctd_Oxidative phosphorylation
ctd_Oxytocin signaling pathway
ctd_PI3K-Akt signaling pathway
ctd_PPARA activates gene expression
ctd_Parkinson's disease
ctd_Pathways in cancer
ctd_Peptide ligand-binding receptors
ctd_Phagosome
ctd_Phospholipase D signaling pathway
ctd_Phospholipid metabolism
ctd_Platelet activation, signaling and aggregation
ctd_Platelet degranulation
ctd_Post-translational protein modification
ctd_Processing of Capped Intron-Containing Pre-mRNA
ctd_Programmed Cell Death
ctd_Protein processing in endoplasmic reticulum
ctd_Proteoglycans in cancer
ctd_Purine metabolism
ctd_RHO GTPase Effectors
ctd_RNA Polymerase I, RNA Polymerase III, and Mitochondrial Transcription
ctd_RNA Polymerase II Transcription
ctd_RNA transport
ctd_Rap1 signaling pathway
ctd_Ras signaling pathway
ctd_Regulation of TP53 Activity
ctd_Regulation of actin cytoskeleton
ctd_Respiratory electron transport, ATP synthesis by chemiosmotic coupling, and heat production by uncoupling proteins.
ctd_Rho GTPase cycle
ctd_Ribosome
ctd_S Phase
ctd_SLC-mediated transmembrane transport
ctd_Signal Transduction
ctd_Signaling by Hedgehog
ctd_Signaling by Rho GTPases
ctd_Signaling by Wnt
ctd_Signaling pathways regulating pluripotency of stem cells
ctd_Spliceosome
ctd_Systemic lupus erythematosus
ctd_Tight junction
ctd_Toll Like Receptor 4 (TLR4) Cascade
ctd_Transcriptional Regulation by TP53
ctd_Transcriptional misregulation in cancer
ctd_Transmembrane transport of small molecules
ctd_Tuberculosis
ctd_Ubiquitin mediated proteolysis
ctd_Viral carcinogenesis
ctd_Wnt signaling pathway
ctd_cAMP signaling pathway
ctd_cGMP-PKG signaling pathway
ctd_mTOR signaling pathway
ctd_otherPathways
string_db_L1_protein_seed_genes_overlap
string_db_L2_protein_seed_genes_overlap
string_db_L1_protein_sseed_genes_overlap_hmean_score
string_db_L1_physical_sseed_genes_overlap_hmean_score
OMIM_uniq_diseases
IPR_d_AAA+ ATPase domain
IPR_d_Ankyrin repeat-containing domain
IPR_d_BTB/POZ domain
IPR_d_C2 domain
IPR_d_Cadherin-like
IPR_d_EF-hand domain
IPR_d_EGF-like calcium-binding domain
IPR_d_EGF-like domain
IPR_d_Fibronectin type III
IPR_d_GPCR, rhodopsin-like, 7TM
IPR_d_Homeobox domain
IPR_d_Immunoglobulin I-set
IPR_d_Immunoglobulin V-set domain
IPR_d_Immunoglobulin subtype
IPR_d_Immunoglobulin subtype 2
IPR_d_Krueppel-associated box
IPR_d_Myc-type, basic helix-loop-helix (bHLH) domain
IPR_d_PDZ domain
IPR_d_Pleckstrin homology domain
IPR_d_Protein kinase domain
IPR_d_RNA recognition motif domain
IPR_d_SH2 domain
IPR_d_SH3 domain
IPR_d_Serine proteases, trypsin domain
IPR_d_Serine-threonine/tyrosine-protein kinase, catalytic domain
IPR_d_Small GTP-binding protein domain
IPR_d_Tetratricopeptide repeat-containing domain
IPR_d_WD40-repeat-containing domain
IPR_d_Zinc finger C2H2-type
IPR_d_Zinc finger, RING-type
IPR_f_Actin family
IPR_f_BTB-kelch protein
IPR_f_Cytochrome P450
IPR_f_Cytochrome P450, E-class, group I
IPR_f_G protein-coupled receptor, rhodopsin-like
IPR_f_GPCR, family 2, secretin-like
IPR_f_Keratin-associated protein
IPR_f_Major facilitator superfamily
IPR_f_Major facilitator, sugar transporter-like
IPR_f_Neurotransmitter-gated ion-channel
IPR_f_Nuclear hormone receptor
IPR_f_Olfactory receptor
IPR_f_P-type ATPase
IPR_f_PMP-22/EMP/MP20/Claudin superfamily
IPR_f_Serpin family
IPR_f_Short-chain dehydrogenase/reductase SDR
IPR_f_Small GTPase
IPR_f_Small GTPase superfamily, Ras-type
IPR_f_Transforming growth factor-beta-related
IPR_sf_Alpha/Beta hydrolase fold
IPR_sf_Armadillo-like helical
IPR_sf_Armadillo-type fold
IPR_sf_C-type lectin fold
IPR_sf_C2 domain superfamily
IPR_sf_Concanavalin A-like lectin/glucanase domain superfamily
IPR_sf_EF-hand domain pair
IPR_sf_Growth factor receptor cysteine-rich domain superfamily
IPR_sf_Helix-loop-helix DNA-binding domain superfamily
IPR_sf_Homeobox-like domain superfamily
IPR_sf_Immunoglobulin E-set
IPR_sf_KRAB domain superfamily
IPR_sf_Leucine-rich repeat domain superfamily
IPR_sf_MFS transporter superfamily
IPR_sf_NAD(P)-binding domain superfamily
IPR_sf_P-loop containing nucleoside triphosphate hydrolase
IPR_sf_PH-like domain superfamily
IPR_sf_Papain-like cysteine peptidase superfamily
IPR_sf_S-adenosyl-L-methionine-dependent methyltransferase
IPR_sf_SKP1/BTB/POZ domain superfamily
IPR_sf_Sterile alpha motif/pointed domain superfamily
IPR_sf_Tetratricopeptide-like helical domain superfamily
IPR_sf_Thioredoxin-like superfamily
IPR_sf_Ubiquitin-like domain superfamily
IPR_sf_WD40-repeat-containing domain superfamily
IPR_sf_WD40/YVTN repeat-like-containing domain superfamily
IPR_sf_Winged helix DNA-binding domain superfamily
IPR_sf_Winged helix-like DNA-binding domain superfamily
IPR_sf_Zinc finger C2H2 superfamily
IPR_sf_Zinc finger, FYVE/PHD-type
IPR_sf_Zinc finger, RING/FYVE/PHD-type
IPR_sf_von Willebrand factor A-like domain superfamily
